# Supplementary material for: (E)-2-[4-(Diethyl­amino)­styr­yl]-1-ethyl­pyridinium iodide monohydrate
Source: Acta Crystallogr Sect E Struct Rep Online. 2013 Feb 28;69(Pt 3):o458–9. doi: 10.1107/S160053681300528X (PMC3588554; doi:10.1107/S160053681300528X)
Supplement: Supplementary file 1 [file e-69-0o458-sup1.cif]

##############################################################################
#                                                                            #
# This CIF contains the data in a paper accepted for publication in          #
# Acta Crystallographica Section E. It conforms to the requirements of       #
# Notes for Authors for Acta Crystallographica Section E, and has been       #
# peer reviewed under the auspices of the IUCr Commission on Journals.       #
#                                                                            #
# Full details of the Crystallographic Information File format               #
# are given in the paper "The Crystallographic Information File (CIF):       #
# a New Standard Archive File for Crystallography" by S. R. Hall, F. H.      #
# Allen and I. D. Brown [Acta Cryst. (1991), A47, 655-685].                  #
#                                                                            #
# The current version of the core CIF dictionary is obtainable from          #
# ftp://ftp.iucr.org/pub/cif_core.dic.                                       #
#                                                                            #
# Software is freely available for graphical display of the structure(s)     #
# in this CIF. For information consult the CIF software page                 #
# http://www.iucr.org/resources/cif/software.                                #
#                                                                            #
# This file may be used for bona fide research purposes within the           #
# scientific community so long as proper attribution is given to the journal # 
# article from which it was obtained.                                        #
#                                                                            #
##############################################################################
data_global
_audit_creation_method     'form.cif (version 2.0)'
_journal_data_validation_number     ?
_journal_date_recd_electronic     2013-01-14
_journal_date_accepted     2013-02-24
_journal_name_full     'Acta Crystallographica, Section E'
_journal_year     2013
_journal_volume     69
_journal_issue      3
_journal_page_first     o458
_journal_page_last     o459
_journal_paper_category     QO
_journal_paper_doi     10.1107/S160053681300528X
_journal_coeditor_code     IS5238
_publ_contact_author_name     'Assoc.Prof. Dr. Suchada Chantrapromma'
_publ_contact_author_address
;
      Department of Chemistry
      Faculty of Science
      Prince of Songkla University
      Hat-Yai, Songkhla 90112
      Thailand
;
_publ_contact_author_email     'suchada.c@psu.ac.th'
_publ_contact_author_fax     '66 74 212918'
_publ_contact_author_phone     '66 74 288447'
_publ_section_title
;
(<i>E</i>)-2-[4-(Diethylamino)styryl]-1-ethylpyridinium iodide monohydrate
;
loop_
    _publ_author_name
    _publ_author_footnote
    _publ_author_address
    'Suchada Chantrapromma'
;
      Thomson Reuters ResearcherID: A-5085-2009.
;
;     Department of Chemistry
      Faculty of Science
      Prince of Songkla University
      Hat-Yai, Songkhla 90112
      Thailand
;
    'Nawong Boonnak' ?
;     Faculty of Traditional Thai Medicine
      Prince of Songkla University
      Hat-Yai, Songkhla 90112
      Thailand
;
    'Narissara Kaewmanee' ?
;     Department of Chemistry
      Faculty of Science
      Prince of Songkla University
      Hat-Yai, Songkhla 90112
      Thailand
;
    'Ching Kheng Quah' ?
;     X-ray Crystallography Unit
      School of Physics
      Universiti Sains Malaysia
      11800 USM, Penang
      Malaysia
;
    'Hoong-Kun Fun'
;
      Additional correspondence author, e-mail: hkfun@usm.my.
      Thomson Reuters ResearcherID: A-3561-2009.
;
;     Department of Pharmaceutical Chemistry
      College of Pharmacy
      King Saud University
      PO Box 2457
      Riyadh 11451
      Saudi Arabia
      X-ray Crystallography Unit
      School of Physics
      Universiti Sains Malaysia
      11800 USM, Penang
      Malaysia
;
data_I
_audit_creation_method     SHELXL-97
_chemical_name_systematic
;
(<i>E</i>)-2-[4-(Diethylamino)styryl]-1-ethylpyridinium iodide monohydrate
;
_chemical_name_common
;
;
_chemical_formula_moiety     'C19 H25 N2 +, I -, H2 O'
_chemical_formula_sum     'C19 H27 I N2 O'
_chemical_formula_iupac     'C19 H25 N2 +, I -, H2 O'
_chemical_formula_weight     426.33
_chemical_melting_point     ?
_chemical_melting_point_gt     466
_chemical_melting_point_lt     468
_symmetry_cell_setting     triclinic
_symmetry_space_group_name_H-M     'P -1'
_symmetry_space_group_name_Hall     '-P 1'
loop_
    _symmetry_equiv_pos_as_xyz
    'x, y, z'
    '-x, -y, -z'
_cell_length_a     7.99690(10)
_cell_length_b     9.13360(10)
_cell_length_c     14.7740(2)
_cell_angle_alpha     96.2200(10)
_cell_angle_beta     105.4300(10)
_cell_angle_gamma     105.0600(10)
_cell_volume     986.05(2)
_cell_formula_units_Z     2
_cell_measurement_reflns_used     8664
_cell_measurement_theta_min     1.46
_cell_measurement_theta_max     35.20
_cell_measurement_temperature     100
_exptl_crystal_description     Block
_exptl_crystal_colour     Orange
_exptl_crystal_size_max     0.26
_exptl_crystal_size_mid     0.23
_exptl_crystal_size_min     0.13
_exptl_crystal_density_diffrn     1.436
_exptl_crystal_density_meas     ?
_exptl_crystal_density_method     'not measured'
_exptl_crystal_F_000     432
_exptl_absorpt_coefficient_mu     1.630
_exptl_absorpt_correction_type     multi-scan
_exptl_absorpt_process_details     '(SADABS; Bruker, 2009)'
_exptl_absorpt_correction_T_min     0.6766
_exptl_absorpt_correction_T_max     0.8160
_exptl_special_details
;
The data was collected with the Oxford Cyrosystem Cobra low-temperature
attachment.
;
_diffrn_ambient_temperature     100.00(10)
_diffrn_radiation_type     MoK\a
_diffrn_radiation_wavelength     0.71073
_diffrn_radiation_source     'fine-focus sealed tube'
_diffrn_radiation_monochromator     graphite
_diffrn_measurement_device_type
;
Bruker SMART APEXII CCD area-detector
;
_diffrn_measurement_method     '\w scans'
_diffrn_detector_area_resol_mean     8.33
_diffrn_reflns_number     32289
_diffrn_reflns_av_R_equivalents     0.0249
_diffrn_reflns_av_sigmaI/netI     0.0251
_diffrn_reflns_theta_min     1.46
_diffrn_reflns_theta_max     35.20
_diffrn_reflns_theta_full     35.20
_diffrn_measured_fraction_theta_max     0.987
_diffrn_measured_fraction_theta_full     0.987
_diffrn_reflns_limit_h_min     -12
_diffrn_reflns_limit_h_max     12
_diffrn_reflns_limit_k_min     -14
_diffrn_reflns_limit_k_max     14
_diffrn_reflns_limit_l_min     -23
_diffrn_reflns_limit_l_max     23
_diffrn_standards_number     0
_diffrn_standards_interval_count     ?
_diffrn_standards_interval_time     ?
_diffrn_standards_decay_%     ?
_refine_special_details
;
Refinement of <i>F</i>^2^ against ALL reflections. The weighted <i>R</i>-factor
<i>wR</i> and goodness of fit <i>S</i> are based on <i>F</i>^2^, conventional
<i>R</i>-factors <i>R</i> are based on <i>F</i>, with <i>F</i> set to zero for
negative <i>F</i>^2^. The threshold expression of <i>F</i>^2^ >
\s(<i>F</i>^2^) is used only for calculating <i>R</i>-factors(gt) <i>etc</i>.
and is not relevant to the choice of reflections for refinement.
<i>R</i>-factors based on <i>F</i>^2^ are statistically about twice as large
as those based on <i>F</i>, and <i>R</i>- factors based on ALL data will be
even larger.
;
_reflns_number_total     8664
_reflns_number_gt     7821
_reflns_threshold_expression     I>2\s(I)
_refine_ls_structure_factor_coef     Fsqd
_refine_ls_matrix_type     full
_refine_ls_R_factor_all     0.0302
_refine_ls_R_factor_gt     0.0250
_refine_ls_wR_factor_gt     0.0528
_refine_ls_wR_factor_ref     0.0548
_refine_ls_goodness_of_fit_ref     1.076
_refine_ls_restrained_S_all     1.076
_refine_ls_number_reflns     8664
_refine_ls_number_parameters     254
_refine_ls_number_restraints     20
_refine_ls_hydrogen_treatment     mixed
_refine_ls_weighting_scheme     calc
_refine_ls_weighting_details
         'calc w=1/[\s^2^(Fo^2^)+(0.0222P)^2^+0.3550P] where P=(Fo^2^+2Fc^2^)/3'
_atom_sites_solution_hydrogens     geom
_atom_sites_solution_primary     direct
_atom_sites_solution_secondary     difmap
_refine_ls_shift/su_max     0.002
_refine_ls_shift/su_mean     0.001
_refine_diff_density_max     0.775
_refine_diff_density_min     -0.989
_refine_ls_extinction_method     none
_refine_ls_extinction_coef     ?
loop_
    _atom_type_symbol
    _atom_type_description
    _atom_type_scat_dispersion_real
    _atom_type_scat_dispersion_imag
    _atom_type_scat_source
    'C' 'C' 0.0033 0.0016
                         'International Tables Vol C Tables 4.2.6.8 and 6.1.1.4'
    'H' 'H' 0.0000 0.0000
                         'International Tables Vol C Tables 4.2.6.8 and 6.1.1.4'
    'I' 'I' -0.4742 1.8119
                         'International Tables Vol C Tables 4.2.6.8 and 6.1.1.4'
    'N' 'N' 0.0061 0.0033
                         'International Tables Vol C Tables 4.2.6.8 and 6.1.1.4'
    'O' 'O' 0.0106 0.0060
                         'International Tables Vol C Tables 4.2.6.8 and 6.1.1.4'
_computing_data_collection     'APEX2 (Bruker, 2009)'
_computing_cell_refinement     'SAINT (Bruker, 2009)'
_computing_data_reduction     'SAINT (Bruker, 2009)'
_computing_structure_solution     'SHELXTL (Sheldrick, 2008)'
_computing_structure_refinement     'SHELXTL (Sheldrick, 2008)'
_computing_molecular_graphics     'SHELXTL (Sheldrick, 2008)'
_computing_publication_material
;
SHELXTL (Sheldrick, 2008) and PLATON (Spek, 2009)
;
loop_
    _atom_site_type_symbol
    _atom_site_label
    _atom_site_fract_x
    _atom_site_fract_y
    _atom_site_fract_z
    _atom_site_U_iso_or_equiv
    _atom_site_adp_type
    _atom_site_calc_flag
    _atom_site_refinement_flags
    _atom_site_occupancy
    _atom_site_symmetry_multiplicity
    _atom_site_disorder_assembly
    _atom_site_disorder_group
    I I1 0.748096(12) 0.409068(8) 0.331067(6) 0.02160(3) Uani d . 1 1 . .
    O O1W 0.11907(16) 0.28996(13) 0.46705(9) 0.0284(2) Uani d . 1 1 . .
    H H1W 0.155(3) 0.359(3) 0.5168(17) 0.043 Uiso d . 1 1 . .
    H H2W 0.029(3) 0.310(3) 0.4293(17) 0.043 Uiso d . 1 1 . .
    N N1 0.35581(14) 0.74599(11) 0.39233(7) 0.01566(17) Uani d . 1 1 . .
    C C1 0.22228(17) 0.76646(14) 0.42876(9) 0.0186(2) Uani d . 1 1 . .
    H H1A 0.1520 0.6823 0.4484 0.022 Uiso calc R 1 1 . .
    C C2 0.18657(17) 0.90514(14) 0.43787(9) 0.0197(2) Uani d . 1 1 . .
    H H2A 0.0926 0.9176 0.4632 0.024 Uiso calc R 1 1 . .
    C C3 0.29171(17) 1.02765(14) 0.40898(9) 0.0191(2) Uani d . 1 1 . .
    H H3A 0.2723 1.1260 0.4160 0.023 Uiso calc R 1 1 . .
    C C4 0.42409(17) 1.00497(13) 0.37018(9) 0.0175(2) Uani d . 1 1 . .
    H H4A 0.4942 1.0884 0.3498 0.021 Uiso calc R 1 1 . .
    C C5 0.45769(16) 0.86130(12) 0.36008(8) 0.01505(19) Uani d . 1 1 . .
    C C6 0.59165(16) 0.83175(13) 0.31664(9) 0.0161(2) Uani d . 1 1 . .
    H H6A 0.5979 0.7292 0.3053 0.019 Uiso calc R 1 1 . .
    C C7 0.70797(16) 0.94503(13) 0.29176(8) 0.01576(19) Uani d . 1 1 A .
    H H7A 0.7022 1.0469 0.3076 0.019 Uiso calc R 1 1 . .
    C C8 0.83991(16) 0.92867(12) 0.24387(8) 0.01542(19) Uani d . 1 1 . .
    C C14 0.38311(18) 0.59060(13) 0.38875(10) 0.0191(2) Uani d . 1 1 . .
    H H14A 0.3470 0.5438 0.4407 0.023 Uiso calc R 1 1 . .
    H H14B 0.5137 0.6016 0.3994 0.023 Uiso calc R 1 1 . .
    C C15 0.2723(2) 0.48452(15) 0.29321(11) 0.0260(3) Uani d . 1 1 . .
    H H15A 0.2873 0.3816 0.2947 0.039 Uiso calc R 1 1 . .
    H H15B 0.3145 0.5264 0.2421 0.039 Uiso calc R 1 1 . .
    H H15C 0.1435 0.4771 0.2812 0.039 Uiso calc R 1 1 . .
    N N2A 1.2553(2) 0.91163(15) 0.11947(12) 0.0199(3) Uani d PD 0.847(3) 1 A 1
    C C9A 0.9548(3) 1.0628(4) 0.22893(14) 0.0158(4) Uani d PD 0.847(3) 1 A 1
    H H9A 0.9404 1.1600 0.2487 0.019 Uiso calc PR 0.847(3) 1 A 1
    C C10A 1.0880(2) 1.0578(2) 0.18638(12) 0.0167(3) Uani d PD 0.847(3) 1 A 1
    H H10A 1.1620 1.1511 0.1770 0.020 Uiso calc PR 0.847(3) 1 A 1
    C C11A 1.1162(2) 0.9159(2) 0.15659(11) 0.0162(3) Uani d PD 0.847(3) 1 A 1
    C C12A 0.9984(7) 0.7803(5) 0.1698(5) 0.0183(9) Uani d PD 0.847(3) 1 A 1
    H H12A 1.0092 0.6826 0.1477 0.022 Uiso calc PR 0.847(3) 1 A 1
    C C13A 0.8679(6) 0.7869(6) 0.2142(4) 0.0168(7) Uani d PD 0.847(3) 1 A 1
    H H13A 0.7954 0.6941 0.2249 0.020 Uiso calc PR 0.847(3) 1 A 1
    C C16A 1.3859(2) 1.05464(18) 0.11576(11) 0.0219(3) Uani d PD 0.847(3) 1 A 1
    H H16A 1.4992 1.0323 0.1127 0.026 Uiso calc PR 0.847(3) 1 A 1
    H H16B 1.4162 1.1291 0.1759 0.026 Uiso calc PR 0.847(3) 1 A 1
    C C17A 1.3210(3) 1.1305(2) 0.03204(13) 0.0289(4) Uani d PD 0.847(3) 1 A 1
    H H17A 1.4122 1.2292 0.0378 0.043 Uiso calc PR 0.847(3) 1 A 1
    H H17B 1.2056 1.1488 0.0324 0.043 Uiso calc PR 0.847(3) 1 A 1
    H H17C 1.3031 1.0625 -0.0280 0.043 Uiso calc PR 0.847(3) 1 A 1
    C C18A 1.2781(3) 0.7663(2) 0.08186(18) 0.0221(4) Uani d PD 0.847(3) 1 A 1
    H H18A 1.2523 0.6923 0.1243 0.027 Uiso calc PR 0.847(3) 1 A 1
    H H18B 1.4067 0.7846 0.0838 0.027 Uiso calc PR 0.847(3) 1 A 1
    C C19A 1.1561(5) 0.6927(4) -0.02058(19) 0.0335(5) Uani d PD 0.847(3) 1 A 1
    H H19A 1.1788 0.5957 -0.0405 0.050 Uiso calc PR 0.847(3) 1 A 1
    H H19B 1.1832 0.7635 -0.0637 0.050 Uiso calc PR 0.847(3) 1 A 1
    H H19C 1.0282 0.6718 -0.0231 0.050 Uiso calc PR 0.847(3) 1 A 1
    N N2B 1.1981(11) 0.9042(8) 0.0815(6) 0.016 Uiso d PD 0.153(3) 1 A 2
    C C9B 0.932(2) 1.059(2) 0.2133(12) 0.016 Uiso d PD 0.153(3) 1 A 2
    H H9B 0.9092 1.1547 0.2278 0.019 Uiso calc PR 0.153(3) 1 A 2
    C C10B 1.0539(16) 1.0528(13) 0.1633(8) 0.016 Uiso d PD 0.153(3) 1 A 2
    H H10B 1.1190 1.1446 0.1479 0.019 Uiso calc PR 0.153(3) 1 A 2
    C C11B 1.0830(16) 0.9109(13) 0.1347(8) 0.016 Uiso d PD 0.153(3) 1 A 2
    C C12B 0.982(5) 0.779(3) 0.161(3) 0.016 Uiso d PD 0.153(3) 1 A 2
    H H12B 1.0049 0.6830 0.1481 0.019 Uiso calc PR 0.153(3) 1 A 2
    C C13B 0.851(4) 0.788(4) 0.204(2) 0.016 Uiso d PD 0.153(3) 1 A 2
    H H13B 0.7665 0.6950 0.2076 0.019 Uiso calc PR 0.153(3) 1 A 2
    C C16B 1.2738(12) 1.0334(9) 0.0393(6) 0.0224(18) Uiso d PD 0.153(3) 1 A 2
    H H16C 1.1818 1.0880 0.0200 0.027 Uiso calc PR 0.153(3) 1 A 2
    H H16D 1.2972 0.9918 -0.0192 0.027 Uiso calc PR 0.153(3) 1 A 2
    C C17B 1.4473(13) 1.1485(11) 0.1044(7) 0.028(2) Uiso d PD 0.153(3) 1 A 2
    H H37D 1.4800 1.2380 0.0745 0.042 Uiso calc PR 0.153(3) 1 A 2
    H H37E 1.5451 1.1002 0.1156 0.042 Uiso calc PR 0.153(3) 1 A 2
    H H37F 1.4297 1.1822 0.1656 0.042 Uiso calc PR 0.153(3) 1 A 2
    C C18B 1.246(2) 0.7623(14) 0.0573(9) 0.024(3) Uiso d PD 0.153(3) 1 A 2
    H H18C 1.2383 0.7014 0.1084 0.029 Uiso calc PR 0.153(3) 1 A 2
    H H18D 1.3733 0.7919 0.0565 0.029 Uiso calc PR 0.153(3) 1 A 2
    C C19B 1.129(4) 0.662(3) -0.0358(16) 0.068(9) Uiso d PD 0.153(3) 1 A 2
    H H39D 1.1699 0.5718 -0.0466 0.102 Uiso calc PR 0.153(3) 1 A 2
    H H39E 1.1363 0.7206 -0.0873 0.102 Uiso calc PR 0.153(3) 1 A 2
    H H39F 1.0023 0.6287 -0.0351 0.102 Uiso calc PR 0.153(3) 1 A 2
loop_
    _atom_site_aniso_label
    _atom_site_aniso_U_11
    _atom_site_aniso_U_22
    _atom_site_aniso_U_33
    _atom_site_aniso_U_12
    _atom_site_aniso_U_13
    _atom_site_aniso_U_23
    I1 0.02157(4) 0.01510(3) 0.03178(5) 0.00740(3) 0.01155(3) 0.00642(3)
    O1W 0.0277(5) 0.0287(5) 0.0332(6) 0.0139(4) 0.0125(5) 0.0033(4)
    N1 0.0139(4) 0.0150(4) 0.0190(4) 0.0045(3) 0.0065(4) 0.0034(3)
    C1 0.0151(5) 0.0207(5) 0.0214(5) 0.0051(4) 0.0082(4) 0.0039(4)
    C2 0.0163(5) 0.0230(5) 0.0211(5) 0.0078(4) 0.0072(4) 0.0016(4)
    C3 0.0195(5) 0.0194(5) 0.0196(5) 0.0093(4) 0.0055(4) 0.0019(4)
    C4 0.0189(5) 0.0148(4) 0.0200(5) 0.0061(4) 0.0070(4) 0.0030(4)
    C5 0.0144(5) 0.0140(4) 0.0170(5) 0.0039(3) 0.0056(4) 0.0028(3)
    C6 0.0165(5) 0.0146(4) 0.0193(5) 0.0050(4) 0.0084(4) 0.0035(4)
    C7 0.0161(5) 0.0146(4) 0.0179(5) 0.0049(4) 0.0069(4) 0.0035(4)
    C8 0.0165(5) 0.0141(4) 0.0168(5) 0.0044(4) 0.0070(4) 0.0036(4)
    C14 0.0192(5) 0.0148(4) 0.0275(6) 0.0064(4) 0.0114(5) 0.0077(4)
    C15 0.0231(6) 0.0165(5) 0.0362(7) 0.0032(4) 0.0100(6) 0.0000(5)
    N2A 0.0189(6) 0.0213(5) 0.0225(7) 0.0066(5) 0.0114(6) 0.0030(5)
    C9A 0.0178(10) 0.0138(5) 0.0158(10) 0.0042(7) 0.0062(8) 0.0022(8)
    C10A 0.0172(8) 0.0160(5) 0.0169(8) 0.0030(5) 0.0071(6) 0.0025(6)
    C11A 0.0161(8) 0.0184(5) 0.0150(7) 0.0057(6) 0.0061(6) 0.0026(6)
    C12A 0.0204(17) 0.0155(5) 0.021(2) 0.0068(7) 0.0088(17) 0.0031(7)
    C13A 0.0179(13) 0.0137(5) 0.0203(17) 0.0051(7) 0.0076(13) 0.0045(8)
    C16A 0.0166(7) 0.0262(7) 0.0224(7) 0.0040(5) 0.0082(5) 0.0035(5)
    C17A 0.0342(9) 0.0323(8) 0.0247(8) 0.0097(7) 0.0151(7) 0.0087(6)
    C18A 0.0256(10) 0.0258(8) 0.0205(10) 0.0122(7) 0.0120(9) 0.0036(7)
    C19A 0.0454(14) 0.0327(10) 0.0234(9) 0.0128(10) 0.0124(9) 0.0023(8)
_geom_special_details
;
All e.s.d.'s (except the e.s.d. in the dihedral angle between two l.s. planes)
are estimated using the full covariance matrix. The cell e.s.d.'s are taken
into account individually in the estimation of e.s.d.'s in distances, angles
and torsion angles; correlations between e.s.d.'s in cell parameters are only
used when they are defined by crystal symmetry. An approximate (isotropic)
treatment of cell e.s.d.'s is used for estimating e.s.d.'s involving l.s.
planes.
;
loop_
    _geom_bond_atom_site_label_1
    _geom_bond_atom_site_label_2
    _geom_bond_site_symmetry_2
    _geom_bond_distance
    _geom_bond_publ_flag
    O1W H1W . 0.84(2) ?
    O1W H2W . 0.86(3) ?
    N1 C1 . 1.3611(15) ?
    N1 C5 . 1.3672(15) ?
    N1 C14 . 1.4886(15) ?
    C1 C2 . 1.3695(17) ?
    C1 H1A . 0.9500 ?
    C2 C3 . 1.3953(18) ?
    C2 H2A . 0.9500 ?
    C3 C4 . 1.3796(17) ?
    C3 H3A . 0.9500 ?
    C4 C5 . 1.4066(16) ?
    C4 H4A . 0.9500 ?
    C5 C6 . 1.4529(16) ?
    C6 C7 . 1.3548(16) ?
    C6 H6A . 0.9500 ?
    C7 C8 . 1.4465(16) ?
    C7 H7A . 0.9500 ?
    C8 C13B . 1.39(3) ?
    C8 C9A . 1.405(3) ?
    C8 C13A . 1.414(5) ?
    C8 C9B . 1.42(2) ?
    C14 C15 . 1.5193(19) ?
    C14 H14A . 0.9900 ?
    C14 H14B . 0.9900 ?
    C15 H15A . 0.9800 ?
    C15 H15B . 0.9800 ?
    C15 H15C . 0.9800 ?
    N2A C11A . 1.372(2) ?
    N2A C18A . 1.457(2) ?
    N2A C16A . 1.462(2) ?
    C9A C10A . 1.381(3) ?
    C9A H9A . 0.9500 ?
    C10A C11A . 1.416(2) ?
    C10A H10A . 0.9500 ?
    C11A C12A . 1.416(3) ?
    C12A C13A . 1.382(3) ?
    C12A H12A . 0.9500 ?
    C13A H13A . 0.9500 ?
    C16A C17A . 1.520(3) ?
    C16A H16A . 0.9900 ?
    C16A H16B . 0.9900 ?
    C17A H17A . 0.9800 ?
    C17A H17B . 0.9800 ?
    C17A H17C . 0.9800 ?
    C18A C19A . 1.532(4) ?
    C18A H18A . 0.9900 ?
    C18A H18B . 0.9900 ?
    C19A H19A . 0.9800 ?
    C19A H19B . 0.9800 ?
    C19A H19C . 0.9800 ?
    N2B C11B . 1.369(11) ?
    N2B C16B . 1.462(10) ?
    N2B C18B . 1.477(12) ?
    C9B C10B . 1.379(15) ?
    C9B H9B . 0.9500 ?
    C10B C11B . 1.415(12) ?
    C10B H10B . 0.9500 ?
    C11B C12B . 1.419(15) ?
    C12B C13B . 1.383(17) ?
    C12B H12B . 0.9500 ?
    C13B H13B . 0.9500 ?
    C16B C17B . 1.506(11) ?
    C16B H16C . 0.9900 ?
    C16B H16D . 0.9900 ?
    C17B H37D . 0.9800 ?
    C17B H37E . 0.9800 ?
    C17B H37F . 0.9800 ?
    C18B C19B . 1.484(16) ?
    C18B H18C . 0.9900 ?
    C18B H18D . 0.9900 ?
    C19B H39D . 0.9800 ?
    C19B H39E . 0.9800 ?
    C19B H39F . 0.9800 ?
loop_
    _geom_angle_atom_site_label_1
    _geom_angle_atom_site_label_2
    _geom_angle_atom_site_label_3
    _geom_angle_site_symmetry_1
    _geom_angle_site_symmetry_3
    _geom_angle
    _geom_angle_publ_flag
    H1W O1W H2W . . 105(2) ?
    C1 N1 C5 . . 121.81(10) ?
    C1 N1 C14 . . 116.17(10) ?
    C5 N1 C14 . . 122.02(10) ?
    N1 C1 C2 . . 121.79(12) ?
    N1 C1 H1A . . 119.1 ?
    C2 C1 H1A . . 119.1 ?
    C1 C2 C3 . . 118.30(11) ?
    C1 C2 H2A . . 120.9 ?
    C3 C2 H2A . . 120.9 ?
    C4 C3 C2 . . 119.53(11) ?
    C4 C3 H3A . . 120.2 ?
    C2 C3 H3A . . 120.2 ?
    C3 C4 C5 . . 121.55(11) ?
    C3 C4 H4A . . 119.2 ?
    C5 C4 H4A . . 119.2 ?
    N1 C5 C4 . . 116.96(10) ?
    N1 C5 C6 . . 119.97(10) ?
    C4 C5 C6 . . 123.06(11) ?
    C7 C6 C5 . . 122.42(10) ?
    C7 C6 H6A . . 118.8 ?
    C5 C6 H6A . . 118.8 ?
    C6 C7 C8 . . 127.43(10) ?
    C6 C7 H7A . . 116.3 ?
    C8 C7 H7A . . 116.3 ?
    C13B C8 C9A . . 117.3(10) ?
    C9A C8 C13A . . 116.9(2) ?
    C13B C8 C9B . . 115.7(12) ?
    C13A C8 C9B . . 116.6(7) ?
    C13B C8 C7 . . 124.1(10) ?
    C9A C8 C7 . . 118.43(13) ?
    C13A C8 C7 . . 124.64(19) ?
    C9B C8 C7 . . 118.3(7) ?
    N1 C14 C15 . . 111.56(11) ?
    N1 C14 H14A . . 109.3 ?
    C15 C14 H14A . . 109.3 ?
    N1 C14 H14B . . 109.3 ?
    C15 C14 H14B . . 109.3 ?
    H14A C14 H14B . . 108.0 ?
    C14 C15 H15A . . 109.5 ?
    C14 C15 H15B . . 109.5 ?
    H15A C15 H15B . . 109.5 ?
    C14 C15 H15C . . 109.5 ?
    H15A C15 H15C . . 109.5 ?
    H15B C15 H15C . . 109.5 ?
    C11A N2A C18A . . 121.83(15) ?
    C11A N2A C16A . . 120.56(13) ?
    C18A N2A C16A . . 117.61(13) ?
    C10A C9A C8 . . 122.1(2) ?
    C10A C9A H9A . . 118.9 ?
    C8 C9A H9A . . 118.9 ?
    C9A C10A C11A . . 121.06(19) ?
    C9A C10A H10A . . 119.5 ?
    C11A C10A H10A . . 119.5 ?
    N2A C11A C12A . . 121.9(2) ?
    N2A C11A C10A . . 121.11(16) ?
    C12A C11A C10A . . 116.9(2) ?
    C13A C12A C11A . . 121.5(4) ?
    C13A C12A H12A . . 119.3 ?
    C11A C12A H12A . . 119.3 ?
    C12A C13A C8 . . 121.4(4) ?
    C12A C13A H13A . . 119.3 ?
    C8 C13A H13A . . 119.3 ?
    N2A C16A C17A . . 114.86(15) ?
    N2A C16A H16A . . 108.6 ?
    C17A C16A H16A . . 108.6 ?
    N2A C16A H16B . . 108.6 ?
    C17A C16A H16B . . 108.6 ?
    H16A C16A H16B . . 107.5 ?
    N2A C18A C19A . . 114.4(2) ?
    N2A C18A H18A . . 108.7 ?
    C19A C18A H18A . . 108.7 ?
    N2A C18A H18B . . 108.7 ?
    C19A C18A H18B . . 108.7 ?
    H18A C18A H18B . . 107.6 ?
    C11B N2B C16B . . 122.6(7) ?
    C11B N2B C18B . . 122.3(9) ?
    C16B N2B C18B . . 115.0(8) ?
    C10B C9B C8 . . 122.4(15) ?
    C10B C9B H9B . . 118.8 ?
    C8 C9B H9B . . 118.8 ?
    C9B C10B C11B . . 120.6(13) ?
    C9B C10B H10B . . 119.7 ?
    C11B C10B H10B . . 119.7 ?
    N2B C11B C10B . . 120.3(10) ?
    N2B C11B C12B . . 123.1(14) ?
    C10B C11B C12B . . 116.6(14) ?
    C13B C12B C11B . . 121(2) ?
    C13B C12B H12B . . 119.4 ?
    C11B C12B H12B . . 119.4 ?
    C12B C13B C8 . . 122(2) ?
    C12B C13B H13B . . 119.2 ?
    C8 C13B H13B . . 119.2 ?
    N2B C16B C17B . . 114.5(8) ?
    N2B C16B H16C . . 108.6 ?
    C17B C16B H16C . . 108.6 ?
    N2B C16B H16D . . 108.6 ?
    C17B C16B H16D . . 108.6 ?
    H16C C16B H16D . . 107.6 ?
    C16B C17B H37D . . 109.5 ?
    C16B C17B H37E . . 109.5 ?
    H37D C17B H37E . . 109.5 ?
    C16B C17B H37F . . 109.5 ?
    H37D C17B H37F . . 109.5 ?
    H37E C17B H37F . . 109.5 ?
    N2B C18B C19B . . 114.7(14) ?
    N2B C18B H18C . . 108.6 ?
    C19B C18B H18C . . 108.6 ?
    N2B C18B H18D . . 108.6 ?
    C19B C18B H18D . . 108.6 ?
    H18C C18B H18D . . 107.6 ?
    C18B C19B H39D . . 109.5 ?
    C18B C19B H39E . . 109.5 ?
    H39D C19B H39E . . 109.5 ?
    C18B C19B H39F . . 109.5 ?
    H39D C19B H39F . . 109.5 ?
    H39E C19B H39F . . 109.5 ?
loop_
    _geom_torsion_atom_site_label_1
    _geom_torsion_atom_site_label_2
    _geom_torsion_atom_site_label_3
    _geom_torsion_atom_site_label_4
    _geom_torsion_site_symmetry_1
    _geom_torsion_site_symmetry_2
    _geom_torsion_site_symmetry_3
    _geom_torsion_site_symmetry_4
    _geom_torsion
    _geom_torsion_publ_flag
    C5 N1 C1 C2 . . . . -2.09(19) ?
    C14 N1 C1 C2 . . . . 178.50(12) ?
    N1 C1 C2 C3 . . . . -0.24(19) ?
    C1 C2 C3 C4 . . . . 1.65(19) ?
    C2 C3 C4 C5 . . . . -0.85(19) ?
    C1 N1 C5 C4 . . . . 2.81(17) ?
    C14 N1 C5 C4 . . . . -177.81(11) ?
    C1 N1 C5 C6 . . . . -176.43(11) ?
    C14 N1 C5 C6 . . . . 2.94(17) ?
    C3 C4 C5 N1 . . . . -1.35(18) ?
    C3 C4 C5 C6 . . . . 177.87(12) ?
    N1 C5 C6 C7 . . . . -173.61(12) ?
    C4 C5 C6 C7 . . . . 7.19(19) ?
    C5 C6 C7 C8 . . . . -176.54(12) ?
    C6 C7 C8 C13B . . . . 8.8(18) ?
    C6 C7 C8 C9A . . . . -176.71(14) ?
    C6 C7 C8 C13A . . . . 0.4(3) ?
    C6 C7 C8 C9B . . . . 172.0(8) ?
    C1 N1 C14 C15 . . . . 92.46(13) ?
    C5 N1 C14 C15 . . . . -86.95(14) ?
    C13B C8 C9A C10A . . . . -7.1(16) ?
    C13A C8 C9A C10A . . . . 0.7(3) ?
    C9B C8 C9A C10A . . . . -90(4) ?
    C7 C8 C9A C10A . . . . 178.03(14) ?
    C8 C9A C10A C11A . . . . -0.7(2) ?
    C18A N2A C11A C12A . . . . 6.8(4) ?
    C16A N2A C11A C12A . . . . -173.7(4) ?
    C18A N2A C11A C10A . . . . -175.31(17) ?
    C16A N2A C11A C10A . . . . 4.2(2) ?
    C9A C10A C11A N2A . . . . -176.13(15) ?
    C9A C10A C11A C12A . . . . 1.9(4) ?
    N2A C11A C12A C13A . . . . 174.8(4) ?
    C10A C11A C12A C13A . . . . -3.2(7) ?
    C11A C12A C13A C8 . . . . 3.3(8) ?
    C13B C8 C13A C12A . . . . 93(10) ?
    C9A C8 C13A C12A . . . . -2.0(6) ?
    C9B C8 C13A C12A . . . . 9.2(10) ?
    C7 C8 C13A C12A . . . . -179.1(4) ?
    C11A N2A C16A C17A . . . . -81.12(19) ?
    C18A N2A C16A C17A . . . . 98.4(2) ?
    C11A N2A C18A C19A . . . . 81.4(2) ?
    C16A N2A C18A C19A . . . . -98.1(2) ?
    C13B C8 C9B C10B . . . . -12(2) ?
    C9A C8 C9B C10B . . . . 89(5) ?
    C13A C8 C9B C10B . . . . -4.8(18) ?
    C7 C8 C9B C10B . . . . -177.0(11) ?
    C8 C9B C10B C11B . . . . 4(2) ?
    C16B N2B C11B C10B . . . . -9.6(15) ?
    C18B N2B C11B C10B . . . . 174.4(10) ?
    C16B N2B C11B C12B . . . . 168(2) ?
    C18B N2B C11B C12B . . . . -8(3) ?
    C9B C10B C11B N2B . . . . 177.1(12) ?
    C9B C10B C11B C12B . . . . 0(3) ?
    N2B C11B C12B C13B . . . . -172(3) ?
    C10B C11B C12B C13B . . . . 5(5) ?
    C11B C12B C13B C8 . . . . -15(6) ?
    C9A C8 C13B C12B . . . . 6(4) ?
    C13A C8 C13B C12B . . . . -82(10) ?
    C9B C8 C13B C12B . . . . 17(4) ?
    C7 C8 C13B C12B . . . . -179(3) ?
    C11B N2B C16B C17B . . . . 87.0(11) ?
    C18B N2B C16B C17B . . . . -96.8(10) ?
    C11B N2B C18B C19B . . . . 93.0(19) ?
    C16B N2B C18B C19B . . . . -83.3(19) ?
loop_
    _geom_hbond_atom_site_label_D
    _geom_hbond_atom_site_label_H
    _geom_hbond_atom_site_label_A
    _geom_hbond_site_symmetry_A
    _geom_hbond_distance_DH
    _geom_hbond_distance_HA
    _geom_hbond_distance_DA
    _geom_hbond_angle_DHA
    _geom_hbond_publ_flag
    O1W H1W I1 2_666 0.85(3) 2.71(2) 3.5498(12) 176(2) y
    O1W H2W I1 1_455 0.86(3) 2.75(3) 3.6055(13) 171(2) y
    C3 H3A O1W 1_565 0.95 2.35 3.2072(19) 150 y
_iucr_refine_instructions_details
;
TITL  is5238
CELL  0.71073 7.99690 9.13360 14.77400 96.220 105.430 105.060
ZERR  2 0.00010 0.00010 0.00020 0.001 0.001 0.001
LATT 1
SFAC C H I N O
UNIT 38 54 2 4 2
L.S. 20
FMAP 2
PLAN -20
TEMP -173.1
ACTA
OMIT -4 6 0
OMIT -8 -6 15
OMIT -9 -6 -11
OMIT -9 -5 4
OMIT -9 -6 11
OMIT -9 1 20
OMIT -8 -8 3
BOND $H
CONF
SIZE 0.260 0.230 0.130
WGHT    0.022200    0.355000
FVAR       0.60959   0.84706
I1    3    0.748096    0.409068    0.331067    11.00000    0.02157    0.01510 =
         0.03178    0.00642    0.01155    0.00740
O1W   5    0.119067    0.289957    0.467050    11.00000    0.02769    0.02871 =
         0.03322    0.00333    0.01254    0.01389
H1W   2    0.154829    0.358782    0.516773    11.00000   -1.50000
H2W   2    0.029267    0.310473    0.429312    11.00000   -1.50000
N1    4    0.355809    0.745995    0.392326    11.00000    0.01393    0.01503 =
         0.01904    0.00344    0.00653    0.00450
C1    1    0.222283    0.766456    0.428763    11.00000    0.01515    0.02068 =
         0.02137    0.00393    0.00815    0.00511
AFIX  43
H1A   2    0.151953    0.682252    0.448408    11.00000   -1.20000
AFIX   0
C2    1    0.186572    0.905136    0.437874    11.00000    0.01634    0.02297 =
         0.02112    0.00155    0.00716    0.00783
AFIX  43
H2A   2    0.092622    0.917599    0.463216    11.00000   -1.20000
AFIX   0
C3    1    0.291707    1.027652    0.408982    11.00000    0.01955    0.01936 =
         0.01959    0.00191    0.00553    0.00931
AFIX  43
H3A   2    0.272271    1.125987    0.415978    11.00000   -1.20000
AFIX   0
C4    1    0.424090    1.004973    0.370181    11.00000    0.01894    0.01481 =
         0.01999    0.00299    0.00702    0.00608
AFIX  43
H4A   2    0.494206    1.088352    0.349810    11.00000   -1.20000
AFIX   0
C5    1    0.457686    0.861300    0.360076    11.00000    0.01441    0.01402 =
         0.01696    0.00282    0.00561    0.00390
C6    1    0.591654    0.831746    0.316644    11.00000    0.01647    0.01461 =
         0.01934    0.00345    0.00843    0.00502
AFIX  43
H6A   2    0.597916    0.729213    0.305279    11.00000   -1.20000
AFIX   0
C7    1    0.707971    0.945034    0.291757    11.00000    0.01606    0.01458 =
         0.01793    0.00353    0.00689    0.00490
AFIX  43
H7A   2    0.702225    1.046862    0.307560    11.00000   -1.20000
AFIX   0
C8    1    0.839915    0.928673    0.243873    11.00000    0.01652    0.01412 =
         0.01681    0.00362    0.00702    0.00436
C14   1    0.383111    0.590596    0.388750    11.00000    0.01921    0.01483 =
         0.02747    0.00766    0.01141    0.00636
AFIX  23
H14A  2    0.347042    0.543845    0.440726    11.00000   -1.20000
H14B  2    0.513691    0.601554    0.399386    11.00000   -1.20000
AFIX   0
C15   1    0.272278    0.484523    0.293214    11.00000    0.02306    0.01650 =
         0.03617   -0.00003    0.01003    0.00320
AFIX 137
H15A  2    0.287345    0.381608    0.294665    11.00000   -1.50000
H15B  2    0.314483    0.526409    0.242148    11.00000   -1.50000
H15C  2    0.143514    0.477130    0.281202    11.00000   -1.50000
AFIX   0
PART 1
N2A   4    1.255330    0.911634    0.119472    21.00000    0.01893    0.02129 =
         0.02250    0.00298    0.01139    0.00661
C9A   1    0.954834    1.062778    0.228927    21.00000    0.01784    0.01382 =
         0.01579    0.00216    0.00622    0.00421
AFIX  43
H9A   2    0.940404    1.160007    0.248737    21.00000   -1.20000
AFIX   0
C10A  1    1.088043    1.057824    0.186385    21.00000    0.01715    0.01598 =
         0.01688    0.00249    0.00710    0.00304
AFIX  43
H10A  2    1.161955    1.151103    0.176954    21.00000   -1.20000
AFIX   0
C11A  1    1.116234    0.915899    0.156588    21.00000    0.01614    0.01845 =
         0.01500    0.00262    0.00610    0.00574
C12A  1    0.998370    0.780334    0.169815    21.00000    0.02045    0.01554 =
         0.02104    0.00311    0.00885    0.00679
AFIX  43
H12A  2    1.009227    0.682648    0.147705    21.00000   -1.20000
AFIX   0
C13A  1    0.867861    0.786869    0.214166    21.00000    0.01790    0.01367 =
         0.02031    0.00449    0.00763    0.00508
AFIX  43
H13A  2    0.795358    0.694087    0.224928    21.00000   -1.20000
AFIX   0
C16A  1    1.385899    1.054640    0.115760    21.00000    0.01655    0.02625 =
         0.02243    0.00351    0.00822    0.00401
AFIX  23
H16A  2    1.499162    1.032277    0.112700    21.00000   -1.20000
H16B  2    1.416164    1.129093    0.175924    21.00000   -1.20000
AFIX   0
C17A  1    1.320954    1.130517    0.032036    21.00000    0.03422    0.03228 =
         0.02466    0.00867    0.01512    0.00970
AFIX 137
H17A  2    1.412233    1.229159    0.037790    21.00000   -1.50000
H17B  2    1.205642    1.148799    0.032355    21.00000   -1.50000
H17C  2    1.303119    1.062508   -0.028010    21.00000   -1.50000
AFIX   0
C18A  1    1.278090    0.766311    0.081861    21.00000    0.02555    0.02581 =
         0.02048    0.00363    0.01204    0.01218
AFIX  23
H18A  2    1.252330    0.692272    0.124256    21.00000   -1.20000
H18B  2    1.406654    0.784564    0.083769    21.00000   -1.20000
AFIX   0
C19A  1    1.156073    0.692703   -0.020581    21.00000    0.04543    0.03270 =
         0.02338    0.00227    0.01243    0.01281
AFIX 137
H19A  2    1.178776    0.595665   -0.040468    21.00000   -1.50000
H19B  2    1.183219    0.763515   -0.063667    21.00000   -1.50000
H19C  2    1.028181    0.671848   -0.023133    21.00000   -1.50000
AFIX   0
PART 2
SAME N2A > C19A
N2B   4    1.198084    0.904229    0.081522   -21.00000   10.01583
C9B   1    0.932121    1.059274    0.213317   -21.00000   10.01583
AFIX  43
H9B   2    0.909205    1.154703    0.227795   -21.00000   -1.20000
AFIX   0
C10B  1    1.053930    1.052838    0.163317   -21.00000   10.01583
AFIX  43
H10B  2    1.118992    1.144572    0.147898   -21.00000   -1.20000
AFIX   0
C11B  1    1.082963    0.910914    0.134749   -21.00000   10.01583
C12B  1    0.982050    0.778940    0.160850   -21.00000   10.01583
AFIX  43
H12B  2    1.004927    0.683004    0.148130   -21.00000   -1.20000
AFIX   0
C13B  1    0.851000    0.787617    0.204477   -21.00000   10.01583
AFIX  43
H13B  2    0.766541    0.694956    0.207593   -21.00000   -1.20000
AFIX   0
C16B  1    1.273809    1.033428    0.039338   -21.00000    0.02245
AFIX  23
H16C  2    1.181849    1.087967    0.019970   -21.00000   -1.20000
H16D  2    1.297204    0.991845   -0.019240   -21.00000   -1.20000
AFIX   0
C17B  1    1.447293    1.148481    0.104427   -21.00000    0.02823
AFIX 137
H37D  2    1.479988    1.237954    0.074503   -21.00000   -1.50000
H37E  2    1.545127    1.100178    0.115579   -21.00000   -1.50000
H37F  2    1.429678    1.182192    0.165561   -21.00000   -1.50000
AFIX   0
C18B  1    1.245612    0.762256    0.057308   -21.00000    0.02423
AFIX  23
H18C  2    1.238329    0.701420    0.108430   -21.00000   -1.20000
H18D  2    1.373330    0.791890    0.056498   -21.00000   -1.20000
AFIX   0
C19B  1    1.128595    0.662343   -0.035837   -21.00000    0.06821
AFIX 137
H39D  2    1.169932    0.571789   -0.046647   -21.00000   -1.50000
H39E  2    1.136282    0.720582   -0.087303   -21.00000   -1.50000
H39F  2    1.002273    0.628658   -0.035090   -21.00000   -1.50000
PART 0
HKLF 4
REM   is5238
REM R1 =  0.0250 for   7821 Fo > 4sig(Fo)  and  0.0302 for all   8664 data
REM    254 parameters refined using     20 restraints
END
WGHT      0.0222      0.3551
REM Highest difference peak  0.775,  deepest hole -0.989,  1-sigma level  0.087
Q1    1   0.7472  0.4746  0.3517  11.00000  0.05    0.77
Q2    1   0.7950  0.4440  0.3865  11.00000  0.05    0.74
Q3    1   0.7010  0.4091  0.2750  11.00000  0.05    0.65
Q4    1   0.8439  0.8581  0.2243  11.00000  0.05    0.64
Q5    1   0.7667  0.4187  0.2898  11.00000  0.05    0.63
Q6    1   0.8847  0.9973  0.2315  11.00000  0.05    0.60
Q7    1   0.6768  0.3833  0.3494  11.00000  0.05    0.60
Q8    1   0.5235  0.8453  0.3362  11.00000  0.05    0.59
Q9    1   0.4215  0.9295  0.3624  11.00000  0.05    0.55
Q10   1   0.2038  0.8372  0.4259  11.00000  0.05    0.54
Q11   1   1.0256  1.0622  0.2032  11.00000  0.05    0.54
Q12   1   0.3832  1.0278  0.3999  11.00000  0.05    0.52
Q13   1   1.1099  0.9850  0.1799  11.00000  0.05    0.50
Q14   1   0.9077  0.7598  0.1803  11.00000  0.05    0.48
Q15   1   0.3804  0.7969  0.3656  11.00000  0.05    0.47
Q16   1   0.2245  0.9582  0.4170  11.00000  0.05    0.47
Q17   1   1.0183  0.8422  0.1362  11.00000  0.05    0.46
Q18   1   0.6646  0.8834  0.3034  11.00000  0.05    0.45
Q19   1   0.7401  0.9242  0.2589  11.00000  0.05    0.45
Q20   1   1.0655  0.8465  0.1596  11.00000  0.05    0.43
;
