# Supplementary material for: (E)-2-[4-(Diethyl­amino)­styr­yl]-1-ethyl­pyridinium iodide monohydrate
Source: Acta Crystallogr Sect E Struct Rep Online. 2013 Feb 28;69(Pt 3):o458–9. doi: 10.1107/S160053681300528X (PMC3588554; doi:10.1107/S160053681300528X)
Supplement: Supplementary file 2 [file e-69-0o458-Isup2.hkl]

# 
# h,k,l, Fc-squared, Fo-squared, sigma(Fo-squared) and status flag 
# 
data_I
_shelx_title '  is5238' 
_shelx_refln_list_code          4 
_shelx_F_calc_maximum      157.60 
_exptl_crystal_F_000       432.00 
_reflns_d_resolution_high  0.6165 
 
loop_ 
 _symmetry_equiv_pos_as_xyz 
 'x, y, z' 
 '-x, -y, -z' 
 
_cell_length_a     7.9969 
_cell_length_b     9.1336 
_cell_length_c    14.7740 
_cell_angle_alpha  96.220 
_cell_angle_beta  105.430 
_cell_angle_gamma 105.060 
 
_shelx_F_squared_multiplier     1.000 
 
loop_ 
 _refln_index_h 
 _refln_index_k 
 _refln_index_l 
 _refln_F_squared_calc 
 _refln_F_squared_meas 
 _refln_F_squared_sigma 
 _refln_observed_status 
   1   0   0       61.63       45.09      3.68 o 
   2   0   0    14913.43    15252.64    111.06 o 
   3   0   0       16.63       18.44      2.01 o 
   4   0   0     2867.39     2946.80     35.95 o 
   5   0   0       38.69       43.28      2.86 o 
   6   0   0     2758.09     2770.66     30.76 o 
   7   0   0      260.11      254.42     10.21 o 
   8   0   0     1286.50     1276.40     23.31 o 
   9   0   0       44.29       42.49      7.07 o 
  10   0   0      324.72      345.13     13.41 o 
  11   0   0       24.89       23.32      9.32 o 
 -12   1   0      226.39      234.56     19.68 o 
 -11   1   0       74.79       91.83     13.05 o 
 -10   1   0      668.50      714.54     22.63 o 
  -9   1   0      335.23      327.37     11.86 o 
  -8   1   0      939.03      965.69     19.30 o 
  -7   1   0      475.76      480.67     10.94 o 
  -6   1   0      700.15      647.91     11.78 o 
  -5   1   0     1646.55     1664.00     18.21 o 
  -4   1   0     2920.40     2911.09     25.46 o 
  -3   1   0     3425.54     3541.44     66.07 o 
  -2   1   0     7131.52     7676.93     94.62 o 
  -1   1   0     4710.64     4716.19     62.43 o 
   0   1   0      303.40      297.07      3.96 o 
   1   1   0     4614.78     4988.87     45.97 o 
   2   1   0     3800.47     3978.05     29.87 o 
   3   1   0     3634.45     3876.39     28.89 o 
   4   1   0     2848.25     2877.49     20.85 o 
   5   1   0     1193.81     1238.76     13.97 o 
   6   1   0     1680.88     1684.89     18.53 o 
   7   1   0      191.40      189.80      9.31 o 
   8   1   0     1413.20     1417.57     25.45 o 
   9   1   0      292.85      301.25     12.76 o 
  10   1   0      165.50      158.22     10.80 o 
  11   1   0      106.08       92.30     12.32 o 
 -12   2   0        9.38       -4.97      8.61 o 
 -11   2   0      168.78      183.46     13.28 o 
 -10   2   0       98.26       81.21      9.80 o 
  -9   2   0       76.40      102.32     10.08 o 
  -8   2   0      260.54      245.90      9.70 o 
  -7   2   0     1299.82     1263.02     16.64 o 
  -6   2   0      989.29      974.69     15.18 o 
  -5   2   0      715.67      604.14      8.46 o 
  -4   2   0     1789.80     1817.99     19.13 o 
  -3   2   0     2449.62     2410.07     39.73 o 
  -2   2   0     5822.30     6079.72     57.78 o 
  -1   2   0     6423.28     6794.37     65.84 o 
   0   2   0     1724.09     1932.13     15.42 o 
   1   2   0    11827.46    12173.13    147.95 o 
   2   2   0      203.40      216.98      4.55 o 
   3   2   0     3985.37     3991.14     27.52 o 
   4   2   0      670.82      666.37      8.22 o 
   5   2   0     1743.08     1738.41     16.71 o 
   6   2   0      572.15      601.84      9.25 o 
   7   2   0     1375.96     1386.04     23.89 o 
   8   2   0       40.58       46.59      6.33 o 
   9   2   0      736.89      754.89     21.86 o 
  10   2   0        3.75       -3.18      5.57 o 
  11   2   0      215.47      230.91     23.54 o 
 -12   3   0        6.25        4.97     11.72 o 
 -11   3   0      229.27      242.47     14.62 o 
 -10   3   0        8.64       12.68      6.36 o 
  -9   3   0     1310.00     1280.85     23.34 o 
  -8   3   0        3.06        2.07      2.96 o 
  -7   3   0     2112.09     2040.39     34.10 o 
  -6   3   0       24.76       20.54      2.97 o 
  -5   3   0     4508.93     4550.53     35.34 o 
  -4   3   0       26.34       24.92      2.53 o 
  -3   3   0     2597.52     2725.71     44.59 o 
  -2   3   0     1367.88     1447.18     20.37 o 
  -1   3   0     2882.88     3052.40     27.87 o 
   0   3   0      281.82      257.43      4.88 o 
   1   3   0     5878.93     5986.14     43.86 o 
   2   3   0      111.68      126.56      3.70 o 
   3   3   0     2136.65     2026.03     17.35 o 
   4   3   0       20.08       29.05      2.46 o 
   5   3   0     1825.32     1844.66     16.46 o 
   6   3   0       69.10       76.45      4.08 o 
   7   3   0     1024.57     1024.53     19.69 o 
   8   3   0       12.73       18.80      7.19 o 
   9   3   0      377.56      394.56     49.27 o 
  10   3   0        0.13        7.22      8.89 o 
 -12   4   0      122.39      153.86     18.50 o 
 -11   4   0      156.44      173.11     17.78 o 
 -10   4   0       73.78       75.09     10.66 o 
  -9   4   0      480.19      480.36     14.05 o 
  -8   4   0      248.52      242.15      9.43 o 
  -7   4   0      962.24      932.25     16.96 o 
  -6   4   0      500.77      495.11     11.71 o 
  -5   4   0     1492.46     1464.08     18.39 o 
  -4   4   0      960.34      931.35     12.64 o 
  -3   4   0     1512.32     1486.16     23.98 o 
  -2   4   0      521.57      488.93      9.75 o 
  -1   4   0     4801.73     4978.04     33.14 o 
   0   4   0     1017.85     1025.82     10.60 o 
   1   4   0     2868.89     2854.84     30.09 o 
   2   4   0     1971.11     1993.51     38.80 o 
   3   4   0     2570.10     2673.92     20.41 o 
   4   4   0     1213.01     1220.79     13.71 o 
   5   4   0      853.24      884.48     12.39 o 
   6   4   0      608.47      588.17     11.56 o 
   7   4   0      597.93      591.58     13.84 o 
   8   4   0      130.18      131.00     15.05 o 
   9   4   0       86.79       91.85     12.81 o 
  10   4   0      219.97      265.99     25.06 o 
 -12   5   0      176.78      133.57     41.50 o 
 -11   5   0       43.72       51.01     13.47 o 
 -10   5   0      542.00      542.18     22.48 o 
  -9   5   0      157.10      152.37     10.22 o 
  -8   5   0     1467.17     1467.25     23.68 o 
  -7   5   0      401.17      408.54     11.30 o 
  -6   5   0     4058.91     4035.40     38.29 o 
  -5   5   0       38.50       44.68      3.80 o 
  -4   5   0     3519.71     3469.08     26.37 o 
  -3   5   0     1688.02     1759.19     24.03 o 
  -2   5   0     1734.13     1582.69     16.11 o 
  -1   5   0     1761.32     1843.08     16.16 o 
   0   5   0     2341.97     2384.58     20.09 o 
   1   5   0       10.69       16.76      2.00 o 
   2   5   0     2659.20     2657.02     22.46 o 
   3   5   0       26.09       27.16      3.66 o 
   4   5   0     1885.07     1795.78     20.84 o 
   5   5   0      256.69      239.42      7.42 o 
   6   5   0      443.25      472.65     10.97 o 
   7   5   0       17.74       12.17      3.38 o 
   8   5   0      320.66      318.66     19.45 o 
   9   5   0       28.52       39.07     14.32 o 
 -12   6   0      175.24      158.10     16.84 o 
 -11   6   0        0.07        2.34      4.78 o 
 -10   6   0      362.80      366.26     18.65 o 
  -9   6   0       19.00       11.98      5.44 o 
  -8   6   0     1359.26     1315.81     23.06 o 
  -7   6   0      519.79      497.79     12.39 o 
  -6   6   0     1238.88     1213.02     24.88 o 
  -5   6   0      234.23      223.36     10.46 o 
  -3   6   0      271.68      272.47      7.41 o 
  -2   6   0     4703.59     4891.40     33.61 o 
  -1   6   0      495.57      464.08      8.08 o 
   0   6   0     6086.64     6005.20     34.82 o 
   1   6   0        2.13       -0.98      1.50 o 
   2   6   0     3106.98     3129.88     23.07 o 
   3   6   0      344.54      355.75      7.92 o 
   4   6   0      849.16      878.10     14.78 o 
   5   6   0      143.08      138.16      7.62 o 
   6   6   0      682.75      668.60     18.80 o 
   7   6   0        8.86       17.33      3.65 o 
   8   6   0      515.73      558.17     39.18 o 
   9   6   0       48.80       46.08     17.84 o 
 -12   7   0      187.33      175.86     17.04 o 
 -11   7   0      100.62      107.11     13.27 o 
 -10   7   0      494.75      487.23     21.47 o 
  -9   7   0      479.22      512.89     22.09 o 
  -8   7   0      460.11      462.46     15.45 o 
  -7   7   0     1254.13     1222.85     20.25 o 
  -6   7   0      992.07      994.39     18.04 o 
  -5   7   0     1526.92     1495.39     15.38 o 
  -4   7   0      686.09      661.32     10.80 o 
  -3   7   0     1838.94     1857.07     22.56 o 
  -2   7   0     1335.41     1322.65     15.22 o 
  -1   7   0     2017.20     2007.14     19.80 o 
   0   7   0      453.91      461.40      7.22 o 
   1   7   0     5721.68     5644.75     42.29 o 
   2   7   0      167.34      174.89      7.72 o 
   3   7   0      885.67      881.48     15.36 o 
   4   7   0      235.62      223.06      8.15 o 
   5   7   0      490.34      473.50     12.26 o 
   6   7   0      226.79      212.15      9.17 o 
   7   7   0      386.82      418.45     18.82 o 
   8   7   0       26.33       45.87     14.04 o 
 -12   8   0        3.71        8.33      6.67 o 
 -11   8   0      565.60      560.36     46.09 o 
 -10   8   0       25.05       20.65     12.34 o 
  -9   8   0      684.18      662.55     20.01 o 
  -8   8   0       72.14       66.26     12.75 o 
  -7   8   0      772.31      765.90     20.72 o 
  -6   8   0       29.60       31.65      3.88 o 
  -5   8   0     1217.68     1289.69     17.30 o 
  -4   8   0        5.92        4.58      1.44 o 
  -3   8   0     2229.39     2215.71     21.87 o 
  -2   8   0       41.41       38.14      3.58 o 
  -1   8   0     2472.82     2465.72     23.80 o 
   0   8   0      118.20      128.60      5.08 o 
   1   8   0      355.51      369.34      9.96 o 
   2   8   0        0.22       -0.86      2.41 o 
   3   8   0      719.95      689.67     15.11 o 
   4   8   0        4.42        7.79      2.89 o 
   5   8   0      493.87      480.30     12.97 o 
   6   8   0        5.42        9.39      3.52 o 
   7   8   0      241.06      224.22     12.54 o 
 -11   9   0      204.04      218.49     15.12 o 
 -10   9   0       13.65        8.65      5.73 o 
  -9   9   0      691.45      656.21     20.02 o 
  -8   9   0        5.73        5.08      3.51 o 
  -7   9   0      937.56      939.51     20.54 o 
  -6   9   0      317.57      317.72     10.52 o 
  -5   9   0     2045.65     2010.20     22.77 o 
  -4   9   0       12.01       26.42      3.22 o 
  -3   9   0     2267.68     2171.43     24.83 o 
  -2   9   0      192.82      189.73      6.63 o 
  -1   9   0     1986.08     1961.49     18.63 o 
   0   9   0      439.36      434.38     10.42 o 
   1   9   0     1307.23     1295.54     20.62 o 
   2   9   0      188.73      178.77      7.59 o 
   3   9   0      624.75      592.26     13.20 o 
   4   9   0      100.30      104.47      7.32 o 
   5   9   0      304.35      289.27     10.93 o 
   6   9   0      130.79      148.02     10.43 o 
   7   9   0      255.44      243.81     16.77 o 
 -11  10   0      100.88       97.99     12.40 o 
 -10  10   0      113.85      111.63     12.10 o 
  -9  10   0      156.56      171.10     12.89 o 
  -8  10   0      590.41      593.15     17.81 o 
  -7  10   0      707.97      718.25     17.99 o 
  -6  10   0      692.01      694.12     15.46 o 
  -5  10   0      315.18      323.48     14.42 o 
  -4  10   0     1127.33     1098.54     37.73 o 
  -3  10   0      142.17      148.91      7.65 o 
  -2  10   0      910.92      894.20     18.31 o 
  -1  10   0      346.47      347.60      9.38 o 
   0  10   0      755.21      745.35     14.77 o 
   1  10   0      518.81      523.34     11.21 o 
   2  10   0      728.29      726.04     14.33 o 
   3  10   0      322.73      313.60     10.61 o 
   4  10   0      152.59      141.76      9.90 o 
   5  10   0      142.10      110.81     11.45 o 
   6  10   0      170.68      157.96     15.50 o 
 -10  11   0      433.49      432.17     30.97 o 
  -9  11   0       88.77      112.70     10.32 o 
  -8  11   0      762.55      812.25     27.81 o 
  -7  11   0       29.02       31.15      5.08 o 
  -6  11   0      569.15      587.80     13.97 o 
  -5  11   0       44.84       55.67     10.18 o 
  -4  11   0      928.88      969.57     42.36 o 
  -3  11   0       70.88       74.27      6.87 o 
  -2  11   0     1032.41     1004.18     20.66 o 
  -1  11   0       26.13       28.08      5.89 o 
   0  11   0     1350.97     1325.19     17.90 o 
   1  11   0       14.71       10.28      3.02 o 
   2  11   0      587.30      579.05     13.47 o 
   3  11   0       15.99       22.47      4.03 o 
   4  11   0      635.37      644.85     19.22 o 
   5  11   0        1.83        2.41      5.44 o 
  -9  12   0       53.78       48.22      9.79 o 
  -8  12   0      383.30      407.55     14.87 o 
  -7  12   0      193.49      195.16      9.94 o 
  -6  12   0      717.07      722.77     15.53 o 
  -5  12   0      667.09      692.18     47.96 o 
  -3  12   0      182.06      187.62     12.19 o 
  -2  12   0      797.54      827.55     18.07 o 
  -1  12   0       56.93       54.47      4.27 o 
   0  12   0      605.02      629.40     16.70 o 
   1  12   0      219.44      216.58      9.88 o 
   2  12   0      272.69      248.15     10.30 o 
   3  12   0       80.83       82.51      8.20 o 
  -8  13   0       52.06       48.20     12.54 o 
  -7  13   0      670.42      729.54     17.72 o 
  -6  13   0       79.05       72.40      6.56 o 
  -3  13   0      258.92      250.55     17.30 o 
  -2  13   0       57.74       62.66      3.93 o 
  -1  13   0      598.53      623.43     13.07 o 
   0  13   0        5.29        2.87      3.74 o 
   1  13   0      667.51      694.60     17.68 o 
   2  13   0      118.67       96.17     11.59 o 
  -7  14   0      173.94      163.87     10.17 o 
  -2  14   0        5.81        4.26      2.57 o 
  -1  14   0      328.09      327.23     10.19 o 
   0  14   0        5.95        5.02      4.57 o 
   0 -14   1      285.49      288.72     13.35 o 
   1 -14   1      245.63      241.05      8.89 o 
   2 -14   1      434.32      433.02     14.06 o 
   7 -14   1      227.80      228.08     12.27 o 
  -2 -13   1      481.35      485.47     18.22 o 
  -1 -13   1        0.42        3.87      2.71 o 
   0 -13   1      512.48      506.00     12.26 o 
   1 -13   1        6.94        1.90      2.54 o 
   2 -13   1      692.29      677.84     14.36 o 
   3 -13   1        0.04        4.54      5.88 o 
   6 -13   1      141.41      148.02      8.90 o 
   7 -13   1      125.68      140.55      9.43 o 
   8 -13   1      509.94      520.27     23.35 o 
  -4 -12   1      128.21      116.45     16.39 o 
  -3 -12   1       32.20       26.74      5.04 o 
  -2 -12   1      251.94      248.85      9.46 o 
  -1 -12   1       27.09       25.67      3.75 o 
   0 -12   1      580.49      585.58     12.23 o 
   1 -12   1       72.48       63.16      6.17 o 
   2 -12   1      567.55      608.51     12.44 o 
   3 -12   1      411.31      429.70     16.68 o 
   6 -12   1      618.88      652.58     18.76 o 
   7 -12   1        2.10        6.19      7.20 o 
   8 -12   1      195.87      208.35     11.31 o 
   9 -12   1      128.62      117.60     10.54 o 
  -5 -11   1      111.73      111.46     13.27 o 
  -4 -11   1      193.10      206.16     11.26 o 
  -3 -11   1      381.98      373.39     11.50 o 
  -2 -11   1      290.23      288.08      9.49 o 
  -1 -11   1      405.27      399.94     10.30 o 
   0 -11   1      283.48      299.28     10.12 o 
   1 -11   1     1529.39     1562.86     21.47 o 
   2 -11   1      743.75      733.34     27.93 o 
   3 -11   1      796.23      787.60     22.68 o 
   4 -11   1      209.59      237.13     20.72 o 
   5 -11   1      743.20      741.01     13.89 o 
   6 -11   1      162.65      166.90     14.20 o 
   7 -11   1      661.29      714.56     24.34 o 
   8 -11   1      148.17      152.84     10.16 o 
   9 -11   1      473.98      509.47     17.99 o 
  10 -11   1      109.20      116.49     12.92 o 
  -6 -10   1        2.93       -0.29      5.43 o 
  -5 -10   1      346.03      311.90     23.11 o 
  -4 -10   1        0.24        1.70      2.62 o 
  -3 -10   1      413.72      414.46     20.04 o 
  -2 -10   1       57.51       65.59      5.86 o 
  -1 -10   1     1215.94     1212.99     20.56 o 
   0 -10   1        1.00        2.16      2.96 o 
   1 -10   1     1012.64      976.10     14.96 o 
   2 -10   1       45.31       44.32      4.75 o 
   3 -10   1     1218.07     1280.46     16.38 o 
   4 -10   1        0.08        5.66      4.88 o 
   5 -10   1      931.53      954.84     19.78 o 
   6 -10   1        1.06       -0.44      2.60 o 
   7 -10   1      892.86      887.53     20.28 o 
   8 -10   1       47.25       46.26      9.89 o 
   9 -10   1      811.64      815.98     22.85 o 
  10 -10   1        5.97       19.40      6.07 o 
  11 -10   1      294.11      304.75     18.14 o 
  -7  -9   1       22.31       21.87      5.91 o 
  -6  -9   1      142.97      137.01      9.98 o 
  -5  -9   1      352.90      327.23     11.25 o 
  -4  -9   1      316.66      315.44     10.30 o 
  -3  -9   1      721.18      700.38     15.25 o 
  -2  -9   1       80.12       75.47      5.28 o 
  -1  -9   1     1179.34     1145.59     18.67 o 
   0  -9   1      189.56      190.00      9.59 o 
   1  -9   1      860.66      873.64     11.07 o 
   2  -9   1      661.09      714.02     12.27 o 
   3  -9   1     1576.76     1531.63     17.02 o 
   4  -9   1      707.31      686.33     10.95 o 
   5  -9   1     1735.89     1693.78     23.46 o 
   6  -9   1      440.87      432.85     12.57 o 
   7  -9   1      935.70      929.24     20.83 o 
   8  -9   1      528.11      543.09     17.17 o 
   9  -9   1      148.04      149.83     13.95 o 
  10  -9   1      381.12      365.90     18.83 o 
  11  -9   1      140.98      133.75     15.70 o 
  -8  -8   1      344.48      500.78     32.83 o 
  -7  -8   1      282.92      281.14     12.24 o 
  -6  -8   1      319.51      317.94     11.14 o 
  -5  -8   1      185.73      178.54     10.00 o 
  -4  -8   1      662.07      662.85     16.04 o 
  -3  -8   1      110.81      103.08      6.19 o 
  -2  -8   1     1435.18     1424.42     21.32 o 
  -1  -8   1       61.81       66.71      4.65 o 
   0  -8   1     1901.25     1908.03     19.85 o 
   1  -8   1      338.85      314.77      7.81 o 
   2  -8   1     2735.32     2754.87     25.00 o 
   3  -8   1      250.36      232.07      6.22 o 
   4  -8   1     2539.69     2504.89     19.69 o 
   5  -8   1       38.08       38.78      3.68 o 
   6  -8   1      802.88      795.71     17.29 o 
   7  -8   1      146.78      140.09      9.42 o 
   8  -8   1      582.14      588.90     17.76 o 
   9  -8   1      145.34      162.95     22.51 o 
  10  -8   1      447.36      428.71     37.27 o 
  11  -8   1       27.53       16.89     10.46 o 
  -8  -7   1      212.00      234.69     26.12 o 
  -7  -7   1       32.32       26.94      4.85 o 
  -6  -7   1      716.27      687.57     15.42 o 
  -5  -7   1       90.26       88.66      6.53 o 
  -4  -7   1     1192.87     1126.98     17.43 o 
  -3  -7   1      198.92      203.79      8.44 o 
  -2  -7   1     1040.41     1018.63     14.98 o 
  -1  -7   1       17.63       18.50      2.87 o 
   0  -7   1     2658.95     2642.67     25.97 o 
   1  -7   1       14.66       20.04      2.52 o 
   2  -7   1     2165.32     2189.50     20.32 o 
   3  -7   1      470.85      472.64      6.94 o 
   4  -7   1     1396.56     1469.87     12.59 o 
   5  -7   1      463.90      452.70      8.04 o 
   6  -7   1     2135.99     2136.55     25.99 o 
   7  -7   1     1021.82     1000.85     21.45 o 
   8  -7   1     1429.77     1353.05     27.22 o 
   9  -7   1       26.33       18.03      8.38 o 
  10  -7   1      290.68      333.45     18.03 o 
  11  -7   1       21.73       25.17      7.94 o 
  12  -7   1      151.82      148.09     16.42 o 
  -9  -6   1       71.40       62.93     18.77 o 
  -8  -6   1      248.07      272.69     28.14 o 
  -7  -6   1      218.48      224.65     10.29 o 
  -6  -6   1      757.60      770.11     16.35 o 
  -5  -6   1     1026.58      989.41     16.61 o 
  -4  -6   1      737.37      743.79     12.23 o 
  -3  -6   1     1498.11     1458.48     17.49 o 
  -2  -6   1     1637.91     1625.86     20.73 o 
  -1  -6   1      870.36      853.14     11.72 o 
   0  -6   1     1340.16     1348.41     12.69 o 
   1  -6   1     1855.17     1885.43     18.88 o 
   2  -6   1      816.71      788.39     11.21 o 
   3  -6   1     2974.83     3083.73     22.08 o 
   4  -6   1      821.93      768.18      7.37 o 
   5  -6   1     1496.98     1473.31     18.91 o 
   6  -6   1      224.78      219.50      7.67 o 
   7  -6   1       76.02       70.14      5.80 o 
   8  -6   1       73.22       70.92      7.76 o 
   9  -6   1      321.60      303.25     16.30 o 
  10  -6   1      195.27      167.85     16.85 o 
  11  -6   1      353.85      331.25     30.88 o 
  12  -6   1       43.41       39.13      9.79 o 
 -10  -5   1       17.32       20.62      9.23 o 
  -9  -5   1      383.36      283.67     27.72 o 
  -8  -5   1       45.63       45.91     11.64 o 
  -7  -5   1      867.78      852.50     15.42 o 
  -6  -5   1        0.53       -0.65      1.97 o 
  -5  -5   1     1140.20     1155.52     15.88 o 
  -4  -5   1       72.54       69.47      4.43 o 
  -3  -5   1     1678.07     1653.54     18.14 o 
  -2  -5   1      582.70      621.79     10.06 o 
  -1  -5   1     3928.58     3873.74     37.81 o 
   0  -5   1      560.78      567.96     10.05 o 
   1  -5   1     6788.32     6942.79     50.08 o 
   2  -5   1     1786.98     1907.46     20.40 o 
   3  -5   1     4004.97     4030.19     25.04 o 
   4  -5   1      152.18      137.49      4.12 o 
   5  -5   1     1799.59     1781.72     26.45 o 
   6  -5   1      126.55      122.09      6.06 o 
   7  -5   1     2533.23     2495.04     30.10 o 
   8  -5   1      187.71      167.56      9.15 o 
   9  -5   1      973.03     1007.31     43.21 o 
  10  -5   1       20.01       16.92      6.70 o 
  11  -5   1      255.88      293.96     34.65 o 
  12  -5   1        2.01       44.28     36.04 o 
 -10  -4   1       54.44       69.30     14.73 o 
  -9  -4   1      259.33      289.24     18.42 o 
  -8  -4   1        8.24       -1.13      6.78 o 
  -7  -4   1     1079.04     1089.87     16.63 o 
  -6  -4   1       13.97       15.93      2.83 o 
  -5  -4   1     2533.14     2466.48     23.50 o 
  -4  -4   1      138.68      134.10      4.68 o 
  -3  -4   1     2968.98     2997.51     23.31 o 
  -2  -4   1     2463.17     2575.07     32.46 o 
  -1  -4   1     7483.74     7778.30     52.52 o 
   0  -4   1      621.91      644.15      8.64 o 
   1  -4   1     9084.85     9379.42     49.44 o 
   2  -4   1     4165.50     4593.45     30.70 o 
   3  -4   1     4789.41     4933.85     36.68 o 
   4  -4   1     1007.87     1010.93     15.90 o 
   5  -4   1     1653.61     1625.86     19.72 o 
   6  -4   1      507.37      508.87     11.52 o 
   7  -4   1     1695.07     1660.13     26.27 o 
   8  -4   1      253.40      256.92      9.84 o 
   9  -4   1      966.08      965.02     40.60 o 
  10  -4   1       91.60       93.34     13.77 o 
  11  -4   1      284.01      314.45     22.54 o 
  12  -4   1       67.54       62.27     14.13 o 
 -11  -3   1       55.26       43.21     14.69 o 
 -10  -3   1       54.22       61.39     16.15 o 
  -9  -3   1      221.66      240.26     22.53 o 
  -8  -3   1      384.99      379.96     14.18 o 
  -7  -3   1       61.56       66.21      7.46 o 
  -6  -3   1      757.91      763.03     12.17 o 
  -5  -3   1      554.46      549.99      8.94 o 
  -4  -3   1     2233.66     2313.96     17.30 o 
  -3  -3   1     2762.56     2832.65     21.42 o 
  -2  -3   1     2183.33     2176.07     29.47 o 
  -1  -3   1     2769.95     2678.30     26.62 o 
   0  -3   1     5116.00     5342.46     37.25 o 
   1  -3   1     4840.20     5079.15     33.73 o 
   2  -3   1     1940.72     1836.27     21.10 o 
   3  -3   1     1279.81     1292.98     25.90 o 
   4  -3   1     3694.92     3682.57     31.34 o 
   5  -3   1     1599.29     1589.18     17.61 o 
   6  -3   1     2249.82     2206.41     26.64 o 
   7  -3   1      574.84      563.53     13.17 o 
   8  -3   1      974.54      931.00     18.48 o 
   9  -3   1      199.10      211.21     17.36 o 
  10  -3   1      857.20      867.18     24.87 o 
  11  -3   1       51.33       84.55     46.08 o 
  12  -3   1      176.28      173.85     20.33 o 
 -11  -2   1       17.07       11.01      9.80 o 
 -10  -2   1      289.21      309.09     15.56 o 
  -9  -2   1       26.63       31.88      6.98 o 
  -8  -2   1      354.51      359.05     12.62 o 
  -7  -2   1     1604.52     1587.86     25.56 o 
  -6  -2   1     1313.34     1294.19     13.72 o 
  -5  -2   1      211.34      201.01      5.04 o 
  -4  -2   1     4970.66     4883.17     28.66 o 
  -3  -2   1       21.96       45.71      2.74 o 
  -2  -2   1     6466.07     6872.95     69.94 o 
  -1  -2   1      120.27      132.73      8.08 o 
   0  -2   1    14242.62    15087.10    185.34 o 
   1  -2   1        0.69       -2.01      2.01 o 
   2  -2   1    15107.10    14658.98    131.01 o 
   3  -2   1       90.49       93.77      6.46 o 
   4  -2   1     6830.43     6835.07     46.36 o 
   5  -2   1       66.01       68.85      3.83 o 
   6  -2   1     2089.00     2100.20     21.77 o 
   7  -2   1       25.80       24.85      3.24 o 
   8  -2   1     1278.88     1242.56     21.86 o 
   9  -2   1       31.63       37.46      6.80 o 
  10  -2   1      345.39      359.26     19.88 o 
  11  -2   1       20.63       11.12      8.98 o 
  12  -2   1      223.00      176.37     19.88 o 
 -11  -1   1       41.23       41.78      9.33 o 
 -10  -1   1      302.07      315.79     14.68 o 
  -9  -1   1       14.10       28.29      5.93 o 
  -8  -1   1      884.37      908.54     19.84 o 
  -7  -1   1     1150.48     1185.36     21.45 o 
  -6  -1   1     3677.10     3674.80     27.52 o 
  -5  -1   1      364.02      389.41      7.39 o 
  -4  -1   1     2453.73     2424.51     19.43 o 
  -3  -1   1      204.37      205.55      4.90 o 
  -2  -1   1     2046.59     2133.55     20.91 o 
  -1  -1   1     2713.90     2933.75     40.47 o 
   0  -1   1     2346.91     2508.06     30.60 o 
   1  -1   1     1051.11     1058.02     10.42 o 
   2  -1   1     9781.26     9915.40    137.43 o 
   3  -1   1     1519.79     1537.75     18.75 o 
   4  -1   1     2981.97     2967.78     28.97 o 
   5  -1   1     2177.65     2252.43     22.40 o 
   6  -1   1     1020.68      984.82     14.91 o 
   7  -1   1      455.93      444.88     10.77 o 
   8  -1   1      953.68      943.75     28.95 o 
   9  -1   1      187.62      183.28      9.55 o 
  10  -1   1      374.67      452.58     44.48 o 
  11  -1   1       60.37       75.03      9.65 o 
 -12   0   1        0.61       12.59      9.58 o 
 -11   0   1      210.93      247.52     28.34 o 
 -10   0   1       51.70       47.68      6.82 o 
  -9   0   1      543.43      542.53     15.65 o 
  -8   0   1      638.26      622.99     19.34 o 
  -7   0   1      756.65      777.91     16.77 o 
  -6   0   1      651.08      642.65     13.16 o 
  -5   0   1     1999.20     2002.06     18.40 o 
  -4   0   1      576.27      560.91      8.74 o 
  -3   0   1     5348.91     5497.93     36.70 o 
  -2   0   1      359.05      384.28     12.26 o 
  -1   0   1      293.16      351.43      8.33 o 
   0   0   1     4264.58     3711.09     51.26 o 
   1   0   1     5235.05     5692.61     69.19 o 
   2   0   1     4016.92     4377.21     46.97 o 
   3   0   1     3373.99     3310.81     34.25 o 
   4   0   1      446.29      451.65     10.34 o 
   5   0   1     1409.10     1357.04     17.95 o 
   6   0   1      484.60      483.74     10.91 o 
   7   0   1      517.98      540.82     14.46 o 
   8   0   1        0.75        4.62      4.20 o 
   9   0   1      396.06      410.60     14.19 o 
  10   0   1       94.05       97.11      9.00 o 
  11   0   1      245.62      257.81     20.68 o 
 -12   1   1        6.14       18.03      9.17 o 
 -11   1   1      293.06      303.93     15.64 o 
 -10   1   1        1.32       11.24      5.18 o 
  -9   1   1      770.77      745.54     19.40 o 
  -8   1   1        1.38        1.27      3.74 o 
  -7   1   1     1491.90     1540.51     20.14 o 
  -6   1   1       94.45      106.32      5.46 o 
  -5   1   1     4463.14     4444.95     46.05 o 
  -4   1   1      624.91      699.19     10.24 o 
  -3   1   1     3548.40     3480.03     39.79 o 
  -2   1   1     1050.61     1006.15     19.84 o 
  -1   1   1     7594.77     7913.72     94.19 o 
   0   1   1     4323.76     4485.43     26.38 o 
   1   1   1     7298.88     7303.10     54.00 o 
   2   1   1      560.95      580.18      8.83 o 
   3   1   1     4930.33     4831.46     31.37 o 
   4   1   1       11.87        9.60      1.68 o 
   5   1   1     2324.77     2389.01     20.99 o 
   6   1   1       12.01       13.70      3.35 o 
   7   1   1     1093.24     1118.99     21.37 o 
   8   1   1      483.35      488.39     15.14 o 
   9   1   1      377.79      393.77     14.45 o 
  10   1   1        2.39       15.81      7.13 o 
  11   1   1      199.10      225.91     22.33 o 
 -12   2   1       57.93       60.47     11.55 o 
 -11   2   1      287.25      288.82     15.20 o 
 -10   2   1      166.67      170.57     29.21 o 
  -9   2   1      437.81      455.13     16.78 o 
  -8   2   1      654.91      644.52     15.27 o 
  -7   2   1     1222.16     1234.36     16.12 o 
  -6   2   1     1349.96     1344.94     14.87 o 
  -5   2   1     3194.67     3143.63     29.77 o 
  -4   2   1      199.23      180.92      5.25 o 
  -3   2   1     3966.63     4014.50     59.45 o 
  -2   2   1     1881.82     1985.52     21.91 o 
  -1   2   1     1477.74     1589.71     15.68 o 
   0   2   1     5329.59     5629.95     30.39 o 
   1   2   1     2805.22     2834.61     80.24 o 
   2   2   1     4414.70     4517.60     30.97 o 
   3   2   1     6759.22     7127.77     37.77 o 
   4   2   1     1303.36     1311.23     12.34 o 
   5   2   1     1368.19     1363.30     13.65 o 
   6   2   1      426.77      416.38      9.23 o 
   7   2   1      581.65      592.60     15.63 o 
   8   2   1      504.57      527.14     15.63 o 
   9   2   1      545.34      561.37     16.98 o 
  10   2   1      193.05      195.85     22.01 o 
  11   2   1      109.02       96.49     18.28 o 
 -12   3   1      213.45      243.03     34.45 o 
 -11   3   1       21.70       12.66     12.78 o 
 -10   3   1      394.59      395.82     13.64 o 
  -9   3   1        9.97       14.38      3.78 o 
  -8   3   1      795.64      793.26     16.82 o 
  -7   3   1      699.55      678.62     14.31 o 
  -6   3   1     2405.97     2395.43     28.91 o 
  -5   3   1      360.77      347.45      8.43 o 
  -4   3   1     4938.12     5021.39     39.30 o 
  -3   3   1      498.86      522.13      9.54 o 
  -2   3   1     4458.36     4339.68     37.26 o 
  -1   3   1      560.66      582.94      8.02 o 
   0   3   1     9620.25     9752.52     97.05 o 
   1   3   1     1221.36     1242.76     11.94 o 
   2   3   1     3180.44     3101.85     23.58 o 
   3   3   1      488.27      565.69      7.97 o 
   4   3   1     1841.18     1813.15     15.30 o 
   5   3   1        7.80        5.40      1.97 o 
   6   3   1     1100.89     1092.79     14.03 o 
   7   3   1      149.80      149.61      8.89 o 
   8   3   1      772.89      783.78     49.64 o 
   9   3   1        7.30       33.58      6.57 o 
  10   3   1      189.84      194.43     22.44 o 
 -12   4   1      349.40      274.12     22.01 o 
 -11   4   1        0.91       -2.89      4.86 o 
 -10   4   1      845.99      851.11     20.28 o 
  -9   4   1      105.19       86.69      7.47 o 
  -8   4   1     1425.37     1403.11     22.93 o 
  -7   4   1        0.61        2.27      2.60 o 
  -6   4   1     1046.09     1057.57     16.72 o 
  -5   4   1      141.29      135.62      7.56 o 
  -4   4   1     6220.19     6252.40     41.53 o 
  -3   4   1     1269.08     1386.86     17.94 o 
  -2   4   1    11893.95    12332.70     94.41 o 
  -1   4   1       60.25       63.23      2.08 o 
   0   4   1     2226.66     2278.88     21.86 o 
   1   4   1       69.27       70.07      3.34 o 
   2   4   1     2826.67     2786.50     21.36 o 
   3   4   1       34.49       32.00      2.70 o 
   4   4   1     2573.18     2515.01     21.55 o 
   5   4   1      163.45      170.79      5.93 o 
   6   4   1     1040.15     1039.35     14.78 o 
   7   4   1      156.31      158.71     10.73 o 
   8   4   1      260.90      249.88     17.37 o 
   9   4   1       19.22       26.39     12.53 o 
  10   4   1      119.41      142.21     23.59 o 
 -12   5   1      285.18      358.63     74.88 o 
 -11   5   1      210.95      200.92     17.40 o 
 -10   5   1      338.90      324.05     14.02 o 
  -9   5   1      270.32      243.01     16.64 o 
  -8   5   1      523.83      508.07     13.56 o 
  -7   5   1     1027.44     1023.70     20.51 o 
  -6   5   1     5569.40     5390.89     46.94 o 
  -5   5   1     2238.70     2247.40     24.17 o 
  -4   5   1     2941.26     2877.35     21.30 o 
  -3   5   1     2142.26     2109.86     16.88 o 
  -2   5   1      667.45      569.18      8.96 o 
  -1   5   1     1711.98     1681.06     14.39 o 
   0   5   1     2321.39     2434.10     18.29 o 
   1   5   1     3804.46     3744.52     26.82 o 
   2   5   1     1389.01     1406.25     13.46 o 
   3   5   1     1872.49     1852.98     18.62 o 
   4   5   1      516.51      519.89     10.08 o 
   5   5   1      802.62      766.05     13.21 o 
   6   5   1      274.42      266.70      8.53 o 
   7   5   1      232.87      246.08     11.11 o 
   8   5   1       75.43       84.25     13.28 o 
   9   5   1      218.90      226.42     26.52 o 
 -12   6   1        8.08       13.13      6.91 o 
 -11   6   1      442.72      430.96     21.31 o 
 -10   6   1       22.59       17.82      6.36 o 
  -9   6   1     1111.50     1049.72     21.08 o 
  -8   6   1      490.06      487.66     13.37 o 
  -7   6   1     1474.99     1435.23     21.76 o 
  -6   6   1       11.27       14.50      2.88 o 
  -5   6   1     3077.36     3040.07     38.80 o 
  -4   6   1       32.82       42.84      2.62 o 
  -3   6   1     3283.62     3304.03     40.44 o 
  -2   6   1       69.91       68.68      4.52 o 
  -1   6   1     3851.48     3906.18     29.12 o 
   0   6   1      177.64      181.41      4.32 o 
   1   6   1     2088.98     2090.58     16.77 o 
   2   6   1      878.53      882.37     10.95 o 
   3   6   1     1489.61     1473.25     17.11 o 
   4   6   1       22.91       20.31      3.33 o 
   5   6   1      737.14      743.48     14.77 o 
   6   6   1       66.84       61.03      5.98 o 
   7   6   1      359.51      360.56     13.45 o 
   8   6   1        2.92       -8.26      9.90 o 
   9   6   1      209.18      222.35     28.08 o 
 -12   7   1       18.71       11.21      7.40 o 
 -11   7   1      136.16      115.65     14.86 o 
 -10   7   1        9.28        3.12      4.00 o 
  -9   7   1      517.14      518.02     17.63 o 
  -8   7   1       12.12        6.94      2.74 o 
  -7   7   1     1606.05     1585.72     23.28 o 
  -6   7   1      100.60       89.73      9.08 o 
  -5   7   1     1601.82     1617.09     16.52 o 
  -4   7   1      403.19      416.50      9.91 o 
  -3   7   1     2729.57     2596.83     28.26 o 
  -2   7   1      325.83      325.55      7.41 o 
  -1   7   1     3413.05     3386.78     27.90 o 
   0   7   1      104.78      103.05      3.78 o 
   1   7   1     2196.88     2235.97     18.58 o 
   2   7   1      511.79      520.97     10.26 o 
   3   7   1     1689.36     1666.13     24.60 o 
   4   7   1      274.32      280.40      9.29 o 
   5   7   1      608.48      595.25     13.87 o 
   6   7   1        0.55        4.27      3.58 o 
   7   7   1      425.31      435.42     19.67 o 
   8   7   1        1.44        9.44     11.86 o 
 -12   8   1      124.34      140.77     15.66 o 
 -11   8   1      338.92      336.85     19.00 o 
 -10   8   1      222.10      240.88     29.39 o 
  -9   8   1      382.60      381.08     15.17 o 
  -8   8   1      426.15      436.62     14.96 o 
  -7   8   1      480.82      478.70     12.46 o 
  -6   8   1      667.53      664.70      9.88 o 
  -5   8   1     1061.40     1073.36     16.36 o 
  -4   8   1     1046.40     1033.02     17.14 o 
  -3   8   1      613.83      711.29     12.77 o 
  -2   8   1      675.24      697.17     11.69 o 
  -1   8   1      783.51      764.19      9.33 o 
   0   8   1     2586.23     2513.88     24.66 o 
   1   8   1     1764.33     1723.99     19.40 o 
   2   8   1     1495.75     1457.22     19.02 o 
   3   8   1      520.60      509.55     11.76 o 
   4   8   1      455.10      446.79     12.95 o 
   5   8   1      311.36      311.88     11.30 o 
   6   8   1      286.53      284.52     11.22 o 
   7   8   1       46.47       33.31      8.22 o 
 -11   9   1        3.08        9.70      5.80 o 
 -10   9   1      335.56      339.80     18.18 o 
  -9   9   1        0.30       -2.90      3.75 o 
  -8   9   1      878.20      852.73     26.41 o 
  -7   9   1       63.97       57.36      7.06 o 
  -6   9   1     1131.72     1146.26     18.10 o 
  -5   9   1       33.06       44.08      5.51 o 
  -4   9   1     1522.79     1502.42     20.18 o 
  -3   9   1      153.94      136.50      6.81 o 
  -2   9   1     1436.77     1415.50     18.25 o 
  -1   9   1        1.01        0.21      1.58 o 
   0   9   1     1120.97     1144.23     14.69 o 
   1   9   1       23.39       19.70      2.90 o 
   2   9   1      659.40      651.61     13.12 o 
   3   9   1        3.95        7.74      2.79 o 
   4   9   1      748.26      736.83     16.05 o 
   5   9   1       16.97       16.83      4.01 o 
   6   9   1      217.53      170.38     15.59 o 
 -11  10   1       87.29       80.23     11.70 o 
 -10  10   1      340.31      346.98     15.73 o 
  -9  10   1       29.32       26.54      6.64 o 
  -8  10   1      313.46      311.07     13.09 o 
  -7  10   1       29.09       23.98      7.28 o 
  -6  10   1     1082.30     1110.25     23.76 o 
  -5  10   1      130.27      150.93     10.95 o 
  -4  10   1      664.35      718.34     21.01 o 
  -3  10   1      401.40      413.68     11.23 o 
  -2  10   1     1177.65     1194.46     19.48 o 
  -1  10   1       46.69       42.42      3.92 o 
   0  10   1      796.37      791.91     12.93 o 
   1  10   1      165.25      166.74      7.04 o 
   2  10   1      660.66      646.93     13.83 o 
   3  10   1       86.69       79.20      6.46 o 
   4  10   1      132.27      109.48     11.03 o 
   5  10   1       21.03       18.39      6.02 o 
 -10  11   1       96.84       95.11     17.47 o 
  -9  11   1      398.20      385.37     37.08 o 
  -8  11   1      368.10      422.31     14.96 o 
  -7  11   1      774.78      797.66     38.02 o 
  -6  11   1      371.74      394.35     13.74 o 
  -5  11   1      678.52      688.97     38.42 o 
  -4  11   1      448.87      429.25     16.02 o 
  -3  11   1      974.11      937.35     19.85 o 
  -2  11   1       34.83       37.83      3.53 o 
  -1  11   1      754.04      752.88     14.95 o 
   0  11   1       54.36       55.21      6.09 o 
   1  11   1      249.53      243.47      8.56 o 
   2  11   1      108.67       93.37      6.65 o 
   3  11   1      351.14      365.76     12.51 o 
   4  11   1       74.27       66.12      7.59 o 
 -10  12   1        2.29       -1.87      5.50 o 
  -9  12   1      310.33      331.24     35.85 o 
  -8  12   1        2.28        4.78      3.59 o 
  -7  12   1      396.82      401.84     22.72 o 
  -6  12   1       42.81       42.79      5.75 o 
  -5  12   1     1416.14     1533.23     42.13 o 
  -3  12   1      519.04      551.77     18.85 o 
  -2  12   1        1.89        5.06      2.04 o 
  -1  12   1      318.97      319.27      8.51 o 
   0  12   1       10.42        8.70      2.87 o 
   1  12   1      590.26      589.38     13.57 o 
   2  12   1       10.25       13.72      2.97 o 
   3  12   1      228.55      227.79     21.07 o 
  -8  13   1      142.89      147.83      9.75 o 
  -7  13   1      685.86      735.00     21.92 o 
  -6  13   1      127.52      160.05     17.31 o 
  -3  13   1      271.44      282.58     22.21 o 
  -2  13   1      215.84      223.37      7.16 o 
  -1  13   1      342.52      350.68      9.50 o 
   0  13   1      100.82      107.94      7.43 o 
   1  13   1      145.15      125.43      8.40 o 
  -7  14   1       47.61       54.16      6.91 o 
  -2  14   1      401.17      410.61     10.11 o 
  -1  14   1       56.03       41.40      6.86 o 
   0 -14   2       43.61       42.42      6.88 o 
   1 -14   2      116.54      126.21      8.71 o 
   2 -14   2      384.90      394.29     11.74 o 
   6 -14   2      602.01      636.38     17.90 o 
   7 -14   2       17.87       15.79      5.84 o 
  -2 -13   2       53.04       38.08      7.26 o 
  -1 -13   2      239.39      235.94      9.93 o 
   0 -13   2      249.64      250.58      8.88 o 
   1 -13   2      284.00      292.19     10.69 o 
   2 -13   2      220.89      207.38      8.55 o 
   3 -13   2      411.19      423.19     22.47 o 
   6 -13   2      139.54      147.59      9.66 o 
   7 -13   2      382.64      402.88     17.28 o 
   8 -13   2       35.86        8.45     11.13 o 
  -4 -12   2        5.80        7.11      5.16 o 
  -3 -12   2      278.04      284.85     11.31 o 
  -2 -12   2        2.18        2.36      2.64 o 
  -1 -12   2      487.26      491.87     12.18 o 
   0 -12   2       23.64       22.76      4.62 o 
   1 -12   2      302.82      307.89     14.11 o 
   2 -12   2       19.76       20.90      5.01 o 
   3 -12   2      793.48      806.64     22.62 o 
   5 -12   2      819.14      839.13     19.37 o 
   6 -12   2       55.30       59.85      6.22 o 
   7 -12   2      488.52      500.79     15.37 o 
   8 -12   2        5.22       23.75      8.46 o 
   9 -12   2      384.74      398.16     17.00 o 
  -5 -11   2      194.27      195.48     13.45 o 
  -4 -11   2      129.11      119.67      8.99 o 
  -3 -11   2      297.84      286.05     10.07 o 
  -2 -11   2       95.26       92.57      6.12 o 
  -1 -11   2      399.73      378.98     12.07 o 
   0 -11   2       64.64       65.61      5.88 o 
   1 -11   2     1098.98     1149.14     20.91 o 
   2 -11   2      372.88      382.12     19.76 o 
   3 -11   2     1002.85     1039.73     24.20 o 
   5 -11   2      362.39      369.90     10.59 o 
   6 -11   2      274.77      297.14     10.94 o 
   7 -11   2      422.97      436.44     29.31 o 
   8 -11   2      211.08      216.31     11.97 o 
   9 -11   2       90.08      103.25     21.36 o 
  10 -11   2      156.35      129.99     13.73 o 
  -6 -10   2      216.17      190.54     11.13 o 
  -5 -10   2       80.54       61.02      6.80 o 
  -4 -10   2      379.21      364.36     12.98 o 
  -3 -10   2      353.35      357.88     10.66 o 
  -2 -10   2      987.07      938.36     15.96 o 
  -1 -10   2      113.94      121.49      7.26 o 
   0 -10   2      818.81      855.72     19.24 o 
   1 -10   2       61.78       62.78      5.59 o 
   2 -10   2      738.59      775.02     13.59 o 
   3 -10   2       78.02       92.24      7.36 o 
   4 -10   2     1504.75     1618.08     40.02 o 
   5 -10   2      267.15      248.20      8.77 o 
   6 -10   2      666.94      694.42     16.54 o 
   7 -10   2       23.67       29.38      6.64 o 
   8 -10   2      249.51      270.39     14.14 o 
   9 -10   2      249.68      228.92     13.84 o 
  10 -10   2      137.18      110.64     15.27 o 
  11 -10   2       28.81       35.67     10.68 o 
  -7  -9   2       19.76       20.48      5.24 o 
  -6  -9   2      436.78      449.55     14.84 o 
  -5  -9   2        3.07        1.49      2.92 o 
  -4  -9   2     1288.02     1274.55     20.49 o 
  -3  -9   2       74.59       65.77      5.26 o 
  -2  -9   2     1336.73     1360.65     21.81 o 
  -1  -9   2        3.49        4.08      2.55 o 
   0  -9   2     2927.39     2917.95     27.70 o 
   1  -9   2        0.30        1.70      1.49 o 
   2  -9   2     2035.44     2100.87     22.11 o 
   3  -9   2      139.20      154.17      5.22 o 
   4  -9   2     1104.28     1197.73     13.72 o 
   5  -9   2      154.73      172.75      7.57 o 
   6  -9   2     1290.23     1238.81     22.62 o 
   7  -9   2       43.08       38.29      5.88 o 
   8  -9   2      758.55      762.77     20.82 o 
   9  -9   2       86.41       56.25     15.63 o 
  10  -9   2      521.90      533.00     22.95 o 
  11  -9   2       16.16       15.04      6.23 o 
  -8  -8   2       89.09      272.66     20.64 o 
  -7  -8   2      183.17      196.88     11.30 o 
  -6  -8   2      349.83      346.49     11.46 o 
  -5  -8   2      310.89      285.18      9.87 o 
  -4  -8   2      594.78      561.37     13.74 o 
  -3  -8   2      650.94      629.79     12.46 o 
  -2  -8   2     1195.85     1160.40     17.05 o 
  -1  -8   2     1952.93     1935.51     21.56 o 
   0  -8   2      138.81      156.77      5.34 o 
   1  -8   2     2496.73     2515.02     25.91 o 
   2  -8   2     1565.58     1582.63     17.46 o 
   3  -8   2      459.21      499.06      8.78 o 
   4  -8   2     1392.06     1308.23     11.93 o 
   5  -8   2      937.74      957.37     17.58 o 
   6  -8   2      403.12      400.28     12.63 o 
   7  -8   2      527.39      507.22     15.53 o 
   8  -8   2      316.91      325.75     15.78 o 
   9  -8   2      253.35      288.24     15.87 o 
  10  -8   2      169.84      158.95     27.43 o 
  11  -8   2      118.14       91.01     12.37 o 
  -8  -7   2      120.09      198.06     22.93 o 
  -7  -7   2      111.16      101.97      8.78 o 
  -6  -7   2      118.09      118.36      7.73 o 
  -5  -7   2      290.50      327.71     10.69 o 
  -4  -7   2      103.41      119.06      6.75 o 
  -3  -7   2     1943.49     1927.57     23.46 o 
  -2  -7   2       59.26       57.00      4.31 o 
  -1  -7   2     3124.57     3139.21     27.75 o 
   0  -7   2     1082.63     1057.01     13.63 o 
   1  -7   2      657.64      667.17     11.01 o 
   2  -7   2      308.10      326.08      7.10 o 
   3  -7   2     2904.63     2921.61     19.69 o 
   4  -7   2       66.47       79.10      3.07 o 
   5  -7   2     2691.72     2666.61     27.91 o 
   6  -7   2      157.22      154.84      8.05 o 
   7  -7   2     1765.37     1771.69     34.56 o 
   8  -7   2       67.68       68.18      8.61 o 
   9  -7   2      690.90      674.27     23.83 o 
  10  -7   2       49.81       36.49      7.78 o 
  11  -7   2      283.75      256.91     18.22 o 
  -9  -6   2      319.95      345.87     32.42 o 
  -8  -6   2        0.84       14.23      6.95 o 
  -7  -6   2      452.84      467.57     11.81 o 
  -6  -6   2        3.02        4.04      2.50 o 
  -5  -6   2     2469.92     2298.95     26.32 o 
  -4  -6   2        0.96        5.55      1.90 o 
  -3  -6   2     2566.60     2520.86     41.86 o 
  -2  -6   2       91.82      100.54      4.74 o 
  -1  -6   2     1461.82     1477.87     17.38 o 
   0  -6   2      188.23      177.22      5.27 o 
   1  -6   2     4726.17     4791.18     39.18 o 
   2  -6   2      206.21      217.92      4.22 o 
   3  -6   2     4358.75     4404.89     24.27 o 
   4  -6   2      107.63      117.78      3.04 o 
   5  -6   2     3144.71     3124.66     30.66 o 
   6  -6   2      529.73      535.17     13.06 o 
   7  -6   2     1505.53     1475.97     26.95 o 
   8  -6   2      332.87      332.63     15.75 o 
   9  -6   2      360.22      345.92     50.32 o 
  10  -6   2      143.41      150.65     14.72 o 
  11  -6   2      447.01      455.13     22.97 o 
  12  -6   2       65.57       51.89     17.60 o 
 -10  -5   2       21.75       18.70      9.40 o 
  -9  -5   2       75.23        6.82      8.69 o 
  -8  -5   2      267.26      274.06     18.52 o 
  -7  -5   2      641.46      668.36     15.43 o 
  -6  -5   2      250.89      246.23      7.87 o 
  -5  -5   2      715.03      738.05     12.39 o 
  -4  -5   2     1054.73     1016.47     13.64 o 
  -3  -5   2     1210.12     1154.23     17.22 o 
  -2  -5   2     1801.66     1818.52     18.60 o 
  -1  -5   2     1723.99     1589.26     16.97 o 
   0  -5   2     3686.41     3636.76     32.50 o 
   1  -5   2     3416.05     3458.69     29.17 o 
   2  -5   2     1446.41     1386.86     12.88 o 
   3  -5   2     4444.96     4645.08     23.19 o 
   4  -5   2     1780.65     1748.70     16.60 o 
   5  -5   2      546.45      560.84     12.12 o 
   6  -5   2     1284.99     1268.71     18.81 o 
   7  -5   2        3.79        5.14      2.76 o 
   8  -5   2      559.13      578.29     20.90 o 
   9  -5   2      435.33      429.32     19.35 o 
  10  -5   2      417.74      377.37     28.39 o 
  11  -5   2      145.04      175.97     21.07 o 
  12  -5   2      187.86      191.05     21.41 o 
 -10  -4   2      560.29      624.40     38.41 o 
  -9  -4   2       90.99       95.35     12.42 o 
  -8  -4   2      511.19      501.67     23.46 o 
  -7  -4   2      190.14      196.94     12.79 o 
  -6  -4   2     1237.01     1240.92     16.66 o 
  -5  -4   2      135.31      129.33      5.42 o 
  -4  -4   2     1727.12     1713.75     17.42 o 
  -3  -4   2       26.41       25.87      2.86 o 
  -2  -4   2     3030.29     2878.05     33.19 o 
  -1  -4   2      498.09      521.45      8.11 o 
   0  -4   2     4340.82     4426.88     40.03 o 
   1  -4   2     1461.77     1560.89     12.94 o 
   2  -4   2     4991.82     5121.34     40.83 o 
   3  -4   2        4.82       10.52      1.39 o 
   4  -4   2     4567.31     4743.75     42.32 o 
   5  -4   2       75.61       88.78      4.69 o 
   6  -4   2     2070.05     2066.89     27.78 o 
   7  -4   2      298.88      317.40     10.04 o 
   8  -4   2     1005.60     1005.57     19.24 o 
   9  -4   2       10.88       11.38      4.50 o 
  10  -4   2      105.42      124.79     26.70 o 
  11  -4   2        0.84       -3.51     11.03 o 
  12  -4   2      184.92      266.44     46.12 o 
 -11  -3   2       41.99       41.77     13.73 o 
 -10  -3   2      191.67      214.95     23.97 o 
  -9  -3   2      122.29      157.10     13.60 o 
  -8  -3   2      661.09      671.64     21.73 o 
  -7  -3   2      505.56      517.16     13.49 o 
  -6  -3   2     1295.91     1291.83     14.76 o 
  -5  -3   2      273.65      292.45      6.10 o 
  -4  -3   2     4176.83     4114.41     27.36 o 
  -3  -3   2      206.91      218.42      6.89 o 
  -2  -3   2    10540.74    11101.40    139.99 o 
  -1  -3   2      736.89      790.09     12.18 o 
   0  -3   2     1780.38     1842.40     19.60 o 
   1  -3   2     2664.97     2564.49     51.73 o 
   2  -3   2     5927.02     5938.32     48.46 o 
   3  -3   2     1043.61      989.08     13.00 o 
   4  -3   2     4141.85     4104.62     34.28 o 
   5  -3   2      964.05      988.91     14.75 o 
   6  -3   2     1979.63     2045.38     24.88 o 
   7  -3   2       70.90       72.54      6.06 o 
   8  -3   2      403.70      409.88     12.40 o 
   9  -3   2       53.18       47.47      6.24 o 
  10  -3   2      888.05      955.13     61.86 o 
  11  -3   2       58.92       59.13     13.67 o 
  12  -3   2      199.34      235.72     21.12 o 
 -11  -2   2      113.83      133.42     21.51 o 
 -10  -2   2      107.64      117.36     10.75 o 
  -9  -2   2      582.37      616.67     19.60 o 
  -8  -2   2       28.57       43.21      6.52 o 
  -7  -2   2     1171.11     1140.52     20.90 o 
  -6  -2   2      447.12      431.39     12.20 o 
  -5  -2   2     1658.21     1687.48     14.72 o 
  -4  -2   2     1001.28      998.88     10.55 o 
  -3  -2   2     2449.44     2545.45     24.31 o 
  -2  -2   2       71.20      131.98      5.57 o 
  -1  -2   2     3887.60     4055.59     55.62 o 
   0  -2   2      284.15      302.13      5.62 o 
   1  -2   2    13008.05    13088.20     97.67 o 
   2  -2   2     2518.25     2577.39     28.20 o 
   3  -2   2     2826.12     2792.85     43.19 o 
   4  -2   2     1587.08     1625.26     15.66 o 
   5  -2   2      463.92      447.21      8.41 o 
   6  -2   2      497.43      510.38     11.62 o 
   7  -2   2     1376.70     1396.56     18.39 o 
   8  -2   2      215.84      230.09     16.27 o 
   9  -2   2      556.62      549.05     19.01 o 
  10  -2   2       50.66       34.99      8.41 o 
  11  -2   2      178.93      168.40     30.86 o 
 -11  -1   2      401.25      420.22     20.60 o 
 -10  -1   2        1.68        7.30      6.71 o 
  -9  -1   2      527.89      517.90     15.74 o 
  -8  -1   2       13.54       16.15      4.56 o 
  -7  -1   2      206.26      221.21      9.50 o 
  -6  -1   2      123.11      124.38      5.61 o 
  -5  -1   2     2637.60     2643.55     21.65 o 
  -4  -1   2       81.91       85.75      5.79 o 
  -3  -1   2     6140.95     6253.14     47.07 o 
  -2  -1   2      173.97      168.33      6.76 o 
  -1  -1   2    10504.51    11097.82    144.99 o 
   0  -1   2       39.10       35.21      1.70 o 
   1  -1   2      513.72      517.52      6.63 o 
   2  -1   2      521.35      573.64      8.84 o 
   3  -1   2     4236.13     4176.21     40.05 o 
   4  -1   2       10.09       13.45      2.81 o 
   5  -1   2     5014.43     5108.53     35.36 o 
   6  -1   2       53.16       47.51      4.49 o 
   7  -1   2     1265.61     1288.64     18.97 o 
   8  -1   2       45.11       41.60      6.54 o 
   9  -1   2      506.69      530.61     23.60 o 
  10  -1   2        2.49        7.29      5.36 o 
  11  -1   2      191.44      214.81     19.20 o 
 -12   0   2       64.22       80.71     17.00 o 
 -11   0   2      243.78      277.53     17.54 o 
 -10   0   2       98.93      107.49      9.22 o 
  -9   0   2      692.62      690.13     17.52 o 
  -8   0   2      133.54      149.85      9.13 o 
  -7   0   2     2921.28     2924.91     35.12 o 
  -6   0   2      587.73      559.99     11.11 o 
  -5   0   2     3720.07     3883.65     39.98 o 
  -4   0   2      692.74      631.16     10.12 o 
  -3   0   2     7605.44     7820.74     55.96 o 
  -1   0   2     3351.79     3530.25     45.42 o 
   0   0   2     3196.66     3503.02     25.88 o 
   1   0   2     5391.74     5744.98     51.54 o 
   2   0   2      387.85      334.67      9.18 o 
   3   0   2     3292.10     3345.56     30.85 o 
   4   0   2     2266.49     2221.67     21.39 o 
   5   0   2     2061.68     2008.26     25.21 o 
   6   0   2      954.73      961.94     18.35 o 
   7   0   2      916.88      918.41     18.94 o 
   8   0   2      366.76      376.72     13.06 o 
   9   0   2      110.94      124.21      9.93 o 
  10   0   2      171.56      186.20     10.77 o 
  11   0   2      130.69      147.87     17.55 o 
 -12   1   2      199.37      237.04     24.90 o 
 -11   1   2      252.93      254.55     16.09 o 
 -10   1   2      328.63      317.26     15.49 o 
  -9   1   2      112.68      120.24      9.08 o 
  -8   1   2     1025.01     1026.81     16.97 o 
  -7   1   2      340.45      341.45      9.17 o 
  -6   1   2     2163.26     2177.58     25.69 o 
  -5   1   2     1833.60     1852.58     17.17 o 
  -4   1   2    14114.78    14914.27     93.90 o 
  -3   1   2     3782.83     3866.34     71.80 o 
  -2   1   2    13719.12    13730.38    184.39 o 
  -1   1   2      902.78      963.67     17.90 o 
   0   1   2     2104.56     2186.84     31.39 o 
   1   1   2     2916.72     3167.98     32.30 o 
   2   1   2     7843.05     8065.02     62.61 o 
   3   1   2      787.67      795.72     10.98 o 
   4   1   2     2946.10     2806.61     26.09 o 
   5   1   2      132.78      147.99      5.66 o 
   6   1   2     1393.69     1393.65     19.30 o 
   7   1   2       38.10       43.87      5.92 o 
   8   1   2     1015.08     1004.41     21.68 o 
   9   1   2       40.50       47.17      6.97 o 
  10   1   2      135.59      180.25     11.11 o 
  11   1   2       23.90       24.61      9.44 o 
 -12   2   2      214.38      216.28     30.63 o 
 -11   2   2        0.06        4.82      4.69 o 
 -10   2   2      829.62      812.62     23.76 o 
  -9   2   2      112.61      104.43      8.15 o 
  -8   2   2     1629.23     1583.57     24.43 o 
  -7   2   2       10.49       15.45      3.32 o 
  -6   2   2     4117.45     4120.35     31.01 o 
  -5   2   2        7.47       11.77      2.20 o 
  -4   2   2     2625.70     2628.50     31.63 o 
  -3   2   2      429.45      413.81     14.40 o 
  -2   2   2     9600.80     9986.68    124.06 o 
  -1   2   2      235.73      245.96     17.21 o 
   0   2   2    17163.76    17654.03    106.67 o 
   1   2   2       24.70       30.54      1.88 o 
   2   2   2     4679.50     4593.79     29.93 o 
   3   2   2       39.33       33.94      2.32 o 
   4   2   2     3857.69     3895.99     25.55 o 
   5   2   2      299.58      296.40      7.73 o 
   6   2   2     1159.99     1129.90     17.63 o 
   7   2   2       18.67       18.76      4.82 o 
   8   2   2       49.61       47.52      6.50 o 
   9   2   2        1.80       -0.10      4.23 o 
  10   2   2      207.91      211.06     23.12 o 
 -12   3   2      169.01      175.41     19.86 o 
 -11   3   2      142.23      163.58     13.29 o 
 -10   3   2      606.24      572.90     26.27 o 
  -9   3   2      999.71      992.10     20.09 o 
  -8   3   2     1065.71     1026.36     17.46 o 
  -7   3   2      345.68      333.37      9.54 o 
  -6   3   2     1698.40     1720.99     21.71 o 
  -5   3   2     1398.76     1380.48     17.61 o 
  -4   3   2     3319.99     3366.43     32.38 o 
  -3   3   2     4894.31     4956.26     73.12 o 
  -2   3   2     6890.65     7150.25     57.27 o 
  -1   3   2     2398.32     2267.77     20.79 o 
   0   3   2     4375.90     4492.98     30.66 o 
   1   3   2     1477.49     1428.22     12.31 o 
   2   3   2     3669.32     3766.86     68.08 o 
   3   3   2     1266.62     1221.76     12.62 o 
   4   3   2      814.50      785.06      9.65 o 
   5   3   2     1309.08     1269.88     14.47 o 
   6   3   2      862.39      830.23     14.41 o 
   7   3   2      409.34      413.66     12.82 o 
   8   3   2      679.19      711.42     22.93 o 
   9   3   2      253.81      276.71     19.25 o 
  10   3   2      179.64      172.36     21.97 o 
 -12   4   2      123.81      147.37     18.17 o 
 -11   4   2      408.55      359.84     38.62 o 
 -10   4   2       69.42       69.56      8.59 o 
  -9   4   2      404.88      396.76     12.75 o 
  -8   4   2       76.92       69.46      6.28 o 
  -7   4   2     1376.61     1350.61     20.79 o 
  -6   4   2       45.51       45.27      4.22 o 
  -5   4   2     2456.40     2475.81     25.67 o 
  -4   4   2      523.25      537.66     10.49 o 
  -3   4   2     4299.65     4281.40     40.64 o 
  -2   4   2      429.22      398.47      5.64 o 
  -1   4   2    10029.78    10708.90     57.59 o 
   0   4   2      274.52      276.94      4.41 o 
   1   4   2     4279.89     4223.35     23.98 o 
   2   4   2      223.08      197.72      5.07 o 
   3   4   2     3765.90     3771.15     26.97 o 
   4   4   2      206.64      210.53      6.05 o 
   5   4   2      952.28      968.50     13.58 o 
   6   4   2        0.40       -0.23      2.45 o 
   7   4   2      553.70      536.03     26.65 o 
   8   4   2        6.40        0.19      5.67 o 
   9   4   2      246.13      270.46     26.22 o 
 -12   5   2        1.17       24.77     27.12 o 
 -11   5   2      346.85      319.13     14.75 o 
 -10   5   2        3.67        1.72      3.29 o 
  -9   5   2      750.01      739.80     17.51 o 
  -8   5   2       76.53       70.34      6.31 o 
  -7   5   2      599.09      597.19     17.53 o 
  -6   5   2       35.76       34.09      3.87 o 
  -5   5   2     2087.12     2087.21     25.45 o 
  -4   5   2       35.10       34.31      2.10 o 
  -3   5   2     3029.29     3107.61     23.16 o 
  -2   5   2      347.78      333.80      5.20 o 
  -1   5   2     1091.35      930.86      8.67 o 
   0   5   2      358.07      352.99      6.46 o 
   1   5   2     2031.81     2069.77     17.03 o 
   2   5   2      110.84      102.51      4.38 o 
   3   5   2     1555.97     1512.44     34.22 o 
   4   5   2        4.69        3.94      2.14 o 
   5   5   2     1354.33     1343.64     17.02 o 
   6   5   2        3.16        9.11      6.01 o 
   7   5   2      606.22      577.20     19.60 o 
   8   5   2       75.03       85.37     15.10 o 
   9   5   2      194.37      198.48     24.54 o 
 -12   6   2      100.80      100.07     13.18 o 
 -11   6   2      255.55      266.21     16.90 o 
 -10   6   2      558.28      586.06     16.75 o 
  -9   6   2      387.76      385.02     19.96 o 
  -8   6   2      362.84      367.42     11.62 o 
  -7   6   2     2316.34     2214.60     28.10 o 
  -6   6   2       50.92       46.47      4.49 o 
  -5   6   2     2523.87     2529.43     30.12 o 
  -4   6   2     1069.02     1061.29      9.78 o 
  -3   6   2     1617.26     1692.98     20.51 o 
  -2   6   2     1974.04     1979.53     21.85 o 
  -1   6   2     1917.98     1952.67     14.79 o 
   0   6   2     1808.57     1801.02     13.68 o 
   1   6   2     2435.98     2427.67     18.95 o 
   2   6   2      442.59      436.75      8.53 o 
   3   6   2      691.36      677.33     11.56 o 
   4   6   2      939.40      915.49     15.77 o 
   5   6   2      319.45      302.14     13.95 o 
   6   6   2      606.30      640.21     18.78 o 
   7   6   2       82.80       77.46      8.32 o 
   8   6   2      117.04      133.17     24.08 o 
 -12   7   2      429.71      397.99     35.26 o 
 -11   7   2       35.50       26.88      8.73 o 
 -10   7   2      547.37      554.73     19.36 o 
  -9   7   2       75.73       75.66     10.31 o 
  -8   7   2     1114.05     1123.85     20.71 o 
  -7   7   2        2.66        0.78      2.26 o 
  -6   7   2     4186.17     4117.39     39.82 o 
  -5   7   2        1.70        4.35      1.30 o 
  -4   7   2     3560.77     3482.17     35.35 o 
  -3   7   2      393.16      345.35      6.24 o 
  -2   7   2     2984.81     2960.13     21.39 o 
  -1   7   2       64.82       68.60      2.41 o 
   0   7   2      815.93      810.91      9.06 o 
   1   7   2       45.71       47.08      3.69 o 
   2   7   2      893.97      878.18     12.95 o 
   3   7   2      207.04      210.36      7.81 o 
   4   7   2     1087.94     1086.40     18.15 o 
   5   7   2       21.36       20.88      3.99 o 
   6   7   2      390.62      394.51     15.85 o 
   7   7   2        0.75        6.34      8.60 o 
   8   7   2      160.75      168.89     28.00 o 
 -12   8   2      217.34      177.98     16.88 o 
 -11   8   2       74.78       87.22      9.91 o 
 -10   8   2      428.15      412.74     24.26 o 
  -9   8   2      109.57      123.96     10.45 o 
  -8   8   2      439.84      421.19     12.70 o 
  -7   8   2      151.76      141.85      7.64 o 
  -6   8   2     1523.69     1567.11     16.13 o 
  -5   8   2       44.65       46.70      3.89 o 
  -4   8   2     2066.57     2108.82     26.45 o 
  -3   8   2      712.49      642.38     12.43 o 
  -2   8   2     1112.77     1129.79     15.29 o 
  -1   8   2      522.49      503.79      8.59 o 
   0   8   2     1259.40     1270.94     13.54 o 
   1   8   2      123.61      133.94      5.39 o 
   2   8   2     2249.85     2199.36     28.31 o 
   3   8   2      385.98      391.46     10.60 o 
   4   8   2      523.98      502.37     13.19 o 
   5   8   2       71.57       70.94      8.57 o 
   6   8   2      144.53      136.63     15.05 o 
   7   8   2        4.98        2.26      5.29 o 
 -11   9   2      149.24      153.42     13.15 o 
 -10   9   2      248.10      237.15     17.00 o 
  -9   9   2      986.28      941.21     23.89 o 
  -8   9   2      802.58      819.90     33.68 o 
  -7   9   2     1171.76     1169.97     20.20 o 
  -6   9   2      250.60      259.42     11.69 o 
  -5   9   2     1267.85     1265.14     17.97 o 
  -4   9   2      317.74      339.97      9.66 o 
  -3   9   2     1128.85     1160.51     18.20 o 
  -2   9   2      340.54      346.25     10.15 o 
  -1   9   2     1158.28     1194.68     12.53 o 
   0   9   2      254.19      228.80      6.69 o 
   1   9   2      769.02      757.52     13.41 o 
   2   9   2       61.96       62.25      6.14 o 
   3   9   2      198.47      187.40      8.30 o 
   4   9   2       80.55       71.98      6.60 o 
   5   9   2      440.31      425.87     17.45 o 
   6   9   2       40.11       30.64      8.20 o 
 -11  10   2      428.85      404.02     21.22 o 
 -10  10   2        0.62        9.70      7.14 o 
  -9  10   2      400.77      398.73     15.66 o 
  -8  10   2       54.27       53.63      6.91 o 
  -7  10   2      401.95      397.92     13.06 o 
  -6  10   2        7.00        7.61      3.55 o 
  -5  10   2     1305.50     1335.10     27.61 o 
  -4  10   2        5.08        1.52      3.59 o 
  -3  10   2     1512.63     1523.58     25.44 o 
  -2  10   2        3.45        2.12      1.73 o 
  -1  10   2     1318.74     1352.96     22.50 o 
   0  10   2       39.23       34.23      3.67 o 
   1  10   2      608.16      626.54     12.91 o 
   2  10   2       34.59       34.64      4.40 o 
   3  10   2      891.41      869.53     17.51 o 
   4  10   2        5.25       -0.87      4.76 o 
   5  10   2      225.20      224.41     16.45 o 
 -10  11   2       39.87       35.55      7.81 o 
  -9  11   2      326.23      339.65     16.54 o 
  -8  11   2       80.88       74.31     15.74 o 
  -7  11   2      488.24      509.92     14.72 o 
  -6  11   2      269.57      264.18     22.80 o 
  -5  11   2      801.45      811.48     22.28 o 
  -4  11   2      157.75      163.27     12.04 o 
  -3  11   2     1006.88     1031.69     19.23 o 
  -2  11   2      195.45      199.15      6.37 o 
  -1  11   2      349.04      348.73      8.47 o 
   0  11   2      635.69      637.46     12.81 o 
   1  11   2      327.04      316.83      9.85 o 
   2  11   2      101.18      107.29      6.82 o 
   3  11   2      151.76      151.95      9.95 o 
   4  11   2      118.98      119.67     13.29 o 
 -10  12   2      241.87      252.46     22.83 o 
  -9  12   2      150.72      165.62     11.33 o 
  -8  12   2      322.94      331.94     13.25 o 
  -7  12   2      379.14      398.19     13.01 o 
  -6  12   2       65.83       73.40     16.26 o 
  -5  12   2      194.19      200.30     23.31 o 
  -4  12   2      464.29      459.81     30.11 o 
  -3  12   2      292.54      268.99     11.87 o 
  -2  12   2      941.10      992.10     13.92 o 
  -1  12   2      192.88      177.97      7.06 o 
   0  12   2      273.70      273.10      9.03 o 
   1  12   2      204.39      214.93      9.31 o 
   2  12   2      159.15      162.27     10.17 o 
   3  12   2       85.00       93.92     11.73 o 
  -8  13   2      332.08      372.68     13.87 o 
  -7  13   2        6.70       21.03      8.33 o 
  -6  13   2     1149.89     1179.86     65.11 o 
  -3  13   2       27.29       25.14      2.84 o 
  -2  13   2      568.76      567.43     12.17 o 
  -1  13   2        2.01        2.82      2.72 o 
   0  13   2      381.88      395.01     15.20 o 
   1  13   2       16.92       14.35      6.11 o 
  -7  14   2       69.11       65.04      7.43 o 
  -3  14   2      174.49      171.50      9.98 o 
  -2  14   2      245.08      237.21     12.14 o 
  -1  14   2      187.42      192.26     12.41 o 
   0 -14   3       22.40       17.43      4.32 o 
   1 -14   3      268.26      285.81     12.04 o 
   2 -14   3        1.00        1.40      4.18 o 
   6 -14   3       10.63        9.39      4.76 o 
  -2 -13   3      203.45      199.66     12.87 o 
  -1 -13   3      254.65      247.24     12.91 o 
   0 -13   3      336.87      336.37     12.22 o 
   1 -13   3      541.20      558.57     11.51 o 
   2 -13   3      368.88      369.30     10.83 o 
   3 -13   3      622.42      645.78     23.88 o 
   5 -13   3      410.70      411.68     14.62 o 
   6 -13   3       22.90       16.73      5.25 o 
   7 -13   3      229.20      201.59     13.00 o 
   8 -13   3      314.60      313.39     18.26 o 
  -4 -12   3      234.74      238.76     22.82 o 
  -3 -12   3      142.03      149.23      8.55 o 
  -2 -12   3      310.35      305.37     10.10 o 
  -1 -12   3      156.16      163.68     11.33 o 
   0 -12   3      843.06      848.79     25.95 o 
   1 -12   3      108.87      104.14      6.78 o 
   2 -12   3      280.91      279.55      7.80 o 
   3 -12   3       24.58       21.63      3.04 o 
   4 -12   3      629.47      679.52     16.36 o 
   5 -12   3      231.46      249.10     11.71 o 
   6 -12   3     1266.46     1335.91     31.23 o 
   7 -12   3       64.94       75.80      7.86 o 
   8 -12   3      420.18      415.02     15.71 o 
   9 -12   3       56.35       46.33     17.32 o 
  -5 -11   3        1.54       -2.98      3.11 o 
  -4 -11   3      609.92      639.98     15.69 o 
  -3 -11   3       37.88       33.33      4.47 o 
  -2 -11   3     1399.36     1418.45     19.67 o 
  -1 -11   3        1.08        2.10      3.23 o 
   0 -11   3      760.19      757.36     15.96 o 
   1 -11   3       45.15       34.82      4.32 o 
   2 -11   3     1001.18     1001.86     15.50 o 
   3 -11   3        0.04       -3.69      3.69 o 
   4 -11   3      798.47      811.80     17.67 o 
   5 -11   3       71.15       72.77      6.76 o 
   6 -11   3      714.76      769.10     28.07 o 
   7 -11   3       14.88       18.21      4.69 o 
   8 -11   3      505.91      501.06     17.45 o 
   9 -11   3       51.36       36.89     25.00 o 
  10 -11   3      169.00      143.67     17.11 o 
  -6 -10   3      375.09      369.13     20.38 o 
  -5 -10   3       94.97       84.93      6.70 o 
  -4 -10   3      236.40      230.12     14.01 o 
  -3 -10   3       50.33       41.65      4.64 o 
  -2 -10   3      373.73      357.90     11.77 o 
  -1 -10   3      489.48      488.80     12.62 o 
   0 -10   3      727.79      742.96     12.50 o 
   1 -10   3      447.01      435.27      8.78 o 
   2 -10   3     1100.08     1101.12     14.10 o 
   3 -10   3      476.57      485.73     13.65 o 
   4 -10   3     1359.56     1364.60     19.79 o 
   5 -10   3      494.86      507.74     13.24 o 
   6 -10   3      636.58      624.69     18.38 o 
   7 -10   3      411.53      414.96     19.32 o 
   8 -10   3      147.58      147.52     17.73 o 
   9 -10   3      285.75      262.29     15.95 o 
  10 -10   3      224.78      212.90     38.32 o 
  -7  -9   3      123.01      120.48      9.89 o 
  -6  -9   3        7.57       10.49      3.97 o 
  -5  -9   3      359.32      384.34     11.86 o 
  -4  -9   3      291.84      289.45      9.84 o 
  -3  -9   3      701.38      722.74     14.06 o 
  -2  -9   3      361.33      364.74     11.14 o 
  -1  -9   3     1219.61     1217.60     17.42 o 
   0  -9   3      362.27      363.49      8.68 o 
   1  -9   3     1519.08     1526.19     16.12 o 
   2  -9   3      290.94      290.44     10.89 o 
   3  -9   3     1147.53     1131.32     17.55 o 
   4  -9   3      117.03      139.32      5.16 o 
   5  -9   3      640.14      686.34     16.97 o 
   6  -9   3       41.31       48.85      5.84 o 
   7  -9   3     1103.83     1095.50     23.61 o 
   8  -9   3       42.32       42.01     10.11 o 
   9  -9   3      369.58      343.36     73.68 o 
  10  -9   3       38.56       49.79     23.26 o 
  11  -9   3      201.68      185.00     17.52 o 
  -7  -8   3      431.40      424.53     13.08 o 
  -6  -8   3       11.96        3.61      3.81 o 
  -5  -8   3      602.54      580.05     13.73 o 
  -4  -8   3        1.62       -1.64      1.64 o 
  -3  -8   3     1198.86     1190.47     18.30 o 
  -2  -8   3        2.41        0.72      3.48 o 
  -1  -8   3     2332.64     2310.45     24.03 o 
   0  -8   3      163.34      152.73      7.35 o 
   1  -8   3     2598.23     2562.97     22.35 o 
   2  -8   3       21.60       19.94      2.78 o 
   3  -8   3     2236.65     2332.11     19.07 o 
   4  -8   3        9.44       11.84      2.63 o 
   5  -8   3     2193.50     2185.34     29.76 o 
   6  -8   3        7.31        5.91      3.10 o 
   7  -8   3     1172.24     1214.45     24.88 o 
   8  -8   3        3.11       -0.86      3.83 o 
   9  -8   3      491.83      511.75     52.89 o 
  10  -8   3       58.17       52.71     11.70 o 
  11  -8   3      326.29      329.37     19.49 o 
  -9  -7   3      146.21      166.39     27.63 o 
  -8  -7   3       55.83       84.14     17.12 o 
  -7  -7   3      264.60      276.60      9.48 o 
  -6  -7   3      437.38      429.78     12.09 o 
  -5  -7   3      298.13      313.80      9.75 o 
  -4  -7   3      400.03      397.80      9.35 o 
  -3  -7   3     1391.07     1404.70     19.02 o 
  -2  -7   3      985.20      979.86     14.66 o 
  -1  -7   3     2294.54     2233.57     23.97 o 
   0  -7   3     5523.34     5584.42     43.27 o 
   1  -7   3     1519.57     1454.32     15.42 o 
   2  -7   3     1635.68     1632.63     15.30 o 
   3  -7   3     1619.28     1607.05     11.72 o 
   4  -7   3      872.19      844.15      9.21 o 
   5  -7   3     1628.78     1648.90     35.55 o 
   6  -7   3      656.66      679.85     16.71 o 
   7  -7   3      353.97      358.70     15.14 o 
   8  -7   3      970.08      938.14     26.83 o 
   9  -7   3      304.81      294.57     23.27 o 
  10  -7   3      219.68      245.59     63.32 o 
  11  -7   3       61.24       99.85     20.85 o 
  -9  -6   3        0.25       10.25     12.04 o 
  -8  -6   3      420.16      408.01     22.36 o 
  -7  -6   3        0.38        4.66      4.40 o 
  -6  -6   3      514.87      527.06     16.94 o 
  -5  -6   3      125.52      126.27      6.80 o 
  -4  -6   3     1469.06     1411.83     17.16 o 
  -3  -6   3      199.39      179.22      8.41 o 
  -2  -6   3     2141.16     2209.71     35.19 o 
  -1  -6   3       47.00       50.41      3.74 o 
   0  -6   3     1178.21     1249.98     14.29 o 
   1  -6   3       51.91       59.72      3.86 o 
   2  -6   3     3697.20     3694.70     22.14 o 
   3  -6   3        1.67        0.18      0.70 o 
   4  -6   3     3029.28     3044.02     22.43 o 
   5  -6   3      104.85      103.89      5.83 o 
   6  -6   3     1452.23     1338.28     92.26 o 
   7  -6   3      324.18      327.90     14.82 o 
   8  -6   3      845.12      840.62     25.70 o 
   9  -6   3        0.08       -1.30      4.87 o 
  10  -6   3      334.86      327.94     18.81 o 
  11  -6   3       23.78       23.16      7.51 o 
 -10  -5   3       94.46      108.21     21.21 o 
  -9  -5   3        0.29       -8.28      8.28 o 
  -8  -5   3      544.35      551.31     25.23 o 
  -7  -5   3       88.04       97.41      6.20 o 
  -6  -5   3     1125.28     1136.31     16.54 o 
  -5  -5   3       18.11       29.18      4.23 o 
  -4  -5   3     1374.71     1428.65     16.41 o 
  -3  -5   3      283.86      297.17     12.95 o 
  -2  -5   3     4431.28     4449.54     36.92 o 
  -1  -5   3      262.41      279.38      7.04 o 
   0  -5   3     4251.42     4161.44     32.10 o 
   1  -5   3      662.91      724.07      9.50 o 
   2  -5   3     1584.19     1531.15     10.95 o 
   3  -5   3        2.25        9.46      1.45 o 
   4  -5   3     1214.20     1171.16     13.95 o 
   5  -5   3      289.63      282.49      9.68 o 
   6  -5   3     2507.01     2507.36     40.04 o 
   7  -5   3     1036.03      972.46     26.79 o 
   8  -5   3      541.11      547.32     20.66 o 
   9  -5   3      126.59      127.95     13.27 o 
  10  -5   3      238.59      272.54     28.07 o 
  11  -5   3       33.67       33.16      9.73 o 
 -10  -4   3      243.82      289.27     24.65 o 
  -9  -4   3      509.51      525.52     24.30 o 
  -8  -4   3      320.33      286.26     18.07 o 
  -7  -4   3      472.76      476.36     12.54 o 
  -6  -4   3      629.36      605.04     11.34 o 
  -5  -4   3     1590.67     1526.21     17.41 o 
  -4  -4   3     1285.35     1249.71     14.49 o 
  -3  -4   3     3014.25     3067.27     28.83 o 
  -2  -4   3      460.64      364.93      8.39 o 
  -1  -4   3     3865.67     4133.46     31.67 o 
   0  -4   3     1293.15     1332.52     15.01 o 
   1  -4   3     1298.35     1352.84     13.18 o 
   2  -4   3      662.02      637.91      7.75 o 
   3  -4   3     3623.96     3567.89     29.92 o 
   4  -4   3     1585.32     1581.68     18.08 o 
   5  -4   3     1985.74     1945.45     32.38 o 
   6  -4   3      424.47      417.17     11.65 o 
   7  -4   3      335.86      326.45     10.27 o 
   8  -4   3      204.89      198.67     11.29 o 
   9  -4   3      252.60      229.87     12.66 o 
  10  -4   3       70.23       74.43     13.37 o 
  11  -4   3      107.37      127.82     17.39 o 
 -11  -3   3      200.45      164.49     21.35 o 
 -10  -3   3       69.08       61.98     16.81 o 
  -9  -3   3      379.64      419.01     25.14 o 
  -8  -3   3       70.06       79.30      8.38 o 
  -7  -3   3     1008.59     1026.13     16.80 o 
  -6  -3   3       47.96       43.97      3.44 o 
  -5  -3   3     3233.15     3298.75     24.79 o 
  -4  -3   3      144.29      127.41      4.66 o 
  -3  -3   3     2498.37     2517.98     20.83 o 
  -2  -3   3     2035.68     2243.20     30.02 o 
  -1  -3   3     2575.33     2627.82     26.51 o 
   0  -3   3        7.50       15.17      2.23 o 
   1  -3   3     6029.71     6086.36     40.33 o 
   2  -3   3       56.32       50.25      3.07 o 
   3  -3   3     6020.47     5997.46     43.52 o 
   4  -3   3      127.96      121.67      4.74 o 
   5  -3   3     3004.51     2911.68     29.05 o 
   6  -3   3        4.65        4.58      2.30 o 
   7  -3   3     1814.04     1765.74     24.95 o 
   8  -3   3        9.30        7.22      3.41 o 
   9  -3   3      419.13      417.79     16.56 o 
  10  -3   3       21.99       30.16     10.34 o 
  11  -3   3      217.17      181.25     75.20 o 
 -11  -2   3      164.25      183.32     21.34 o 
 -10  -2   3       66.09       65.25      8.23 o 
  -9  -2   3      754.44      780.97     22.06 o 
  -8  -2   3      418.55      406.95     15.12 o 
  -7  -2   3     3477.85     3479.20     40.16 o 
  -6  -2   3      130.82      143.96      4.75 o 
  -5  -2   3     1998.16     2020.32     16.31 o 
  -4  -2   3      420.60      388.76      6.81 o 
  -3  -2   3     6464.86     6856.10     57.86 o 
  -2  -2   3     2670.15     2713.21     32.24 o 
  -1  -2   3    16592.73    17274.79    232.21 o 
   0  -2   3     2652.56     2764.38     45.61 o 
   1  -2   3     8608.94     8846.77     85.10 o 
   2  -2   3     1316.14     1366.66     15.27 o 
   3  -2   3     2727.02     2639.27     26.28 o 
   4  -2   3     1209.78     1179.90     13.31 o 
   5  -2   3     1240.96     1194.24     14.83 o 
   6  -2   3      327.95      298.88      9.86 o 
   7  -2   3      628.60      618.01     12.05 o 
   8  -2   3      267.26      271.99     14.63 o 
   9  -2   3      432.46      454.74     17.44 o 
  10  -2   3        3.28      -13.35     15.24 o 
  11  -2   3      185.12      186.10     17.62 o 
 -11  -1   3      259.64      258.89     16.67 o 
 -10  -1   3      251.48      264.61     17.02 o 
  -9  -1   3      516.91      498.95     17.49 o 
  -8  -1   3      728.28      726.62     17.25 o 
  -7  -1   3        3.74        5.55      3.70 o 
  -6  -1   3     1343.08     1361.29     13.04 o 
  -5  -1   3      629.21      648.64      7.98 o 
  -4  -1   3     4477.20     4671.60     34.39 o 
  -3  -1   3     1718.66     1803.76     22.47 o 
  -2  -1   3    11341.50    11762.65    122.29 o 
  -1  -1   3     8482.30     9086.72    122.28 o 
   0  -1   3    13218.00    13407.38    139.09 o 
   1  -1   3    15138.68    15754.53    253.06 o 
   2  -1   3     4058.02     4007.38     35.19 o 
   3  -1   3      421.06      393.45      7.25 o 
   4  -1   3     3226.43     3198.43     27.17 o 
   5  -1   3      760.42      765.85     12.01 o 
   6  -1   3     2815.82     2809.02     28.72 o 
   7  -1   3      530.63      538.55     14.32 o 
   8  -1   3     1338.02     1370.22     24.13 o 
   9  -1   3      118.26      111.78     14.62 o 
  10  -1   3      454.90      489.38     24.93 o 
  11  -1   3        0.25       -5.62      8.16 o 
 -12   0   3      182.28      193.90     22.83 o 
 -11   0   3       19.02       21.54      6.38 o 
 -10   0   3      682.15      662.31     17.86 o 
  -9   0   3       27.03       27.66      5.48 o 
  -8   0   3      998.86     1002.39     22.64 o 
  -7   0   3       29.67       24.38      4.43 o 
  -6   0   3     2382.64     2304.16     21.09 o 
  -5   0   3        6.70       11.36      1.80 o 
  -4   0   3     5207.73     5203.34     47.05 o 
  -3   0   3      559.26      568.56      8.73 o 
  -2   0   3    14012.07    14545.67    343.73 o 
  -1   0   3      682.95      692.27     14.07 o 
   0   0   3     8945.78     9306.74     74.39 o 
   1   0   3    24838.68    26108.22    406.66 o 
   2   0   3     6239.37     6313.00     81.70 o 
   3   0   3       72.72       76.09      3.83 o 
   4   0   3     4016.72     4046.15     37.71 o 
   5   0   3        4.06        7.25      2.67 o 
   6   0   3     1682.33     1675.31     25.16 o 
   7   0   3       67.07       65.31      7.57 o 
   8   0   3      209.79      241.13     19.25 o 
   9   0   3       73.34       74.11      8.10 o 
  10   0   3      271.04      297.76     12.73 o 
  11   0   3        0.06        4.69      7.94 o 
 -12   1   3      229.35      226.25     25.22 o 
 -11   1   3      100.02      107.29     13.31 o 
 -10   1   3      333.10      318.56     15.19 o 
  -9   1   3      393.93      408.01     14.56 o 
  -8   1   3      693.02      684.25     13.48 o 
  -7   1   3      479.56      485.96     10.74 o 
  -6   1   3     1728.04     1688.19     17.95 o 
  -5   1   3       46.67       38.04      2.17 o 
  -4   1   3     1190.29     1151.94     17.59 o 
  -3   1   3     1123.54     1142.91     17.81 o 
  -2   1   3     1667.28     1696.58     30.05 o 
  -1   1   3     2153.85     2127.11     33.29 o 
   0   1   3     5503.96     5689.33     51.54 o 
   1   1   3     1161.75     1410.31     13.84 o 
   2   1   3     4136.01     4089.65     34.25 o 
   3   1   3       65.82       58.87      3.89 o 
   4   1   3     1005.68      970.76     12.38 o 
   5   1   3      465.74      461.46      9.29 o 
   6   1   3      907.84      870.71     15.24 o 
   7   1   3      695.84      706.59     17.52 o 
   8   1   3     1102.45     1134.74     23.66 o 
   9   1   3      475.87      461.80     15.82 o 
  10   1   3      124.26      127.08     10.25 o 
  11   1   3       50.08       62.86     21.22 o 
 -12   2   3       33.83       22.44     11.33 o 
 -11   2   3      191.61      198.09     16.04 o 
 -10   2   3      153.17      173.29     12.87 o 
  -9   2   3      692.94      670.08     20.92 o 
  -8   2   3      967.47      912.27     18.02 o 
  -7   2   3     1010.77      988.45     15.86 o 
  -6   2   3      576.39      585.90     11.00 o 
  -5   2   3     2380.59     2450.10     22.93 o 
  -4   2   3     2832.68     3075.45     30.56 o 
  -3   2   3     5984.09     6165.59     86.41 o 
  -1   2   3    15879.03    15601.06    117.94 o 
   0   2   3     1615.66     1620.09     18.58 o 
   1   2   3     3617.30     3623.47     23.49 o 
   2   2   3      562.61      574.31      8.86 o 
   3   2   3     2214.81     2151.91     19.02 o 
   4   2   3      875.67      899.49     12.33 o 
   5   2   3     1497.32     1457.67     17.37 o 
   6   2   3      164.47      158.18     11.92 o 
   7   2   3      867.18      831.03     26.90 o 
   8   2   3       19.03       18.98      5.14 o 
   9   2   3       48.27       48.46      7.09 o 
  10   2   3        8.90       13.05      8.10 o 
 -12   3   3       32.75      150.51     24.18 o 
 -11   3   3      527.18      544.21     20.45 o 
 -10   3   3        0.03        8.04      3.78 o 
  -9   3   3      859.94      849.01     18.63 o 
  -8   3   3      165.94      156.26      7.79 o 
  -7   3   3     1950.63     1948.98     24.14 o 
  -6   3   3      285.28      283.92      8.15 o 
  -5   3   3     3252.90     3215.78     94.06 o 
  -4   3   3      662.05      769.88     28.62 o 
  -3   3   3     2615.07     2624.60     54.31 o 
  -2   3   3      154.09      171.70      4.71 o 
  -1   3   3      470.58      386.23      4.96 o 
   0   3   3       56.35       62.82      1.76 o 
   1   3   3     3931.09     3905.52     24.03 o 
   2   3   3       60.79       47.50      2.95 o 
   3   3   3     3061.83     3063.09     23.18 o 
   4   3   3        1.54        1.01      1.90 o 
   5   3   3     1764.04     1772.96     19.51 o 
   6   3   3        0.33        2.60      2.23 o 
   7   3   3      480.77      427.30     44.90 o 
   8   3   3        0.31       10.35      5.71 o 
   9   3   3      240.94      282.27     17.81 o 
  10   3   3       19.11       26.70     11.79 o 
 -12   4   3       19.25        0.04      9.78 o 
 -11   4   3      212.88      216.72     11.44 o 
 -10   4   3      216.18      195.94     14.55 o 
  -9   4   3      867.28      807.41     16.45 o 
  -8   4   3      785.36      763.36     18.34 o 
  -7   4   3     1707.55     1694.58     23.58 o 
  -6   4   3      414.92      413.82     10.26 o 
  -5   4   3     2496.14     2536.37     29.08 o 
  -4   4   3      805.51      727.43      9.80 o 
  -3   4   3     3936.09     4038.68     46.75 o 
  -2   4   3     1192.93     1144.36     11.95 o 
  -1   4   3     4460.76     4612.62     23.58 o 
   0   4   3     3530.60     3528.37     20.49 o 
   1   4   3     1895.04     1903.15     13.01 o 
   2   4   3     1692.28     1698.98     16.55 o 
   3   4   3     1449.62     1452.78     15.22 o 
   4   4   3     1039.68     1058.70     13.71 o 
   5   4   3      617.35      627.16     13.37 o 
   6   4   3      374.24      363.19     11.00 o 
   7   4   3      127.03      117.36      9.79 o 
   8   4   3      247.21      238.41     18.24 o 
   9   4   3      135.75      164.66     20.20 o 
 -12   5   3      271.16      251.30     15.15 o 
 -11   5   3       75.91       72.83     14.56 o 
 -10   5   3      624.92      590.26     18.58 o 
  -9   5   3       47.82       48.34      5.91 o 
  -8   5   3     1783.72     1704.77     31.72 o 
  -7   5   3        1.54        2.17      1.93 o 
  -6   5   3     5449.40     5450.37     51.51 o 
  -5   5   3        1.42        4.17      1.94 o 
  -4   5   3     2413.20     2455.60     21.10 o 
  -3   5   3      203.64      226.14      3.67 o 
  -2   5   3     5751.90     5783.58     31.90 o 
  -1   5   3      260.77      279.76      3.92 o 
   0   5   3     5300.16     5231.09     26.63 o 
   1   5   3      165.93      161.82      5.13 o 
   2   5   3     1721.18     1686.91     15.59 o 
   3   5   3        0.47        1.58      1.62 o 
   4   5   3      989.48      979.84     13.80 o 
   5   5   3        2.39        0.56      2.74 o 
   6   5   3      731.45      745.05     18.62 o 
   7   5   3      101.39       91.34     10.13 o 
   8   5   3      212.47      205.95     26.09 o 
   9   5   3        6.08       20.66     11.62 o 
 -12   6   3      201.07      166.72     16.35 o 
 -11   6   3        2.11        3.74      4.12 o 
 -10   6   3     1032.01      989.24     21.77 o 
  -9   6   3       34.10       42.10      5.35 o 
  -8   6   3     1347.88     1335.16     22.50 o 
  -7   6   3      208.61      191.37     10.86 o 
  -6   6   3      398.65      412.03     14.42 o 
  -5   6   3       36.30       44.01      4.92 o 
  -4   6   3     3366.80     3416.07     20.29 o 
  -3   6   3      413.62      403.58     12.09 o 
  -2   6   3     3603.38     3699.48     39.79 o 
  -1   6   3      768.14      788.49      7.22 o 
   0   6   3     1314.21     1320.42     11.70 o 
   1   6   3     1756.74     1709.45     17.21 o 
   2   6   3     2382.26     2425.08     22.79 o 
   3   6   3      413.23      435.44      9.58 o 
   4   6   3      689.93      653.75     12.63 o 
   5   6   3       47.50       47.37      6.78 o 
   6   6   3      433.33      447.89     18.80 o 
   7   6   3      114.95      112.44     11.39 o 
   8   6   3      151.35      169.67     27.16 o 
 -12   7   3      378.42      330.00     33.29 o 
 -11   7   3      235.87      224.59     14.55 o 
 -10   7   3      406.33      428.94     14.47 o 
  -9   7   3      558.49      539.09     15.81 o 
  -8   7   3      439.48      447.73     12.88 o 
  -7   7   3      881.85      866.07     16.80 o 
  -6   7   3     1007.47     1010.69     22.29 o 
  -5   7   3     1805.89     1834.87     18.02 o 
  -4   7   3     1018.71     1035.36     11.78 o 
  -3   7   3     1197.39     1146.52     13.58 o 
  -2   7   3     1228.44     1185.19     13.33 o 
  -1   7   3     1563.11     1560.06     11.63 o 
   0   7   3      754.99      760.85      9.91 o 
   1   7   3      488.45      495.77      9.23 o 
   2   7   3       86.00       84.21      5.02 o 
   3   7   3      414.00      407.13      9.74 o 
   4   7   3      193.37      195.00      8.28 o 
   5   7   3      439.71      442.52     16.12 o 
   6   7   3       94.61       90.79      9.29 o 
   7   7   3      237.72      253.86     26.66 o 
 -12   8   3       11.29       13.03      6.38 o 
 -11   8   3      280.76      307.16     22.66 o 
 -10   8   3        6.37        8.26      5.18 o 
  -9   8   3      732.59      718.27     17.87 o 
  -8   8   3       34.60       36.69      4.87 o 
  -7   8   3     1128.34     1096.32     19.36 o 
  -6   8   3      108.24      112.47      6.53 o 
  -5   8   3     1784.51     1805.54     24.95 o 
  -4   8   3      405.75      354.33      7.30 o 
  -3   8   3     1770.38     1805.06     17.27 o 
  -2   8   3       87.23       89.70      4.50 o 
  -1   8   3     2343.71     2336.11     18.94 o 
   0   8   3       10.91       11.44      1.90 o 
   1   8   3     1685.21     1695.21     22.00 o 
   2   8   3      448.80      414.90     11.84 o 
   3   8   3      754.14      710.27     14.66 o 
   4   8   3       48.83       38.93      5.67 o 
   5   8   3      382.93      359.26     15.44 o 
   6   8   3        0.04        2.89      5.20 o 
   7   8   3      269.81      289.45     18.18 o 
 -11   9   3      394.16      413.19     25.04 o 
 -10   9   3        8.34        2.32      5.22 o 
  -9   9   3      641.64      660.52     19.83 o 
  -8   9   3       84.83       83.02      7.14 o 
  -7   9   3     1413.70     1410.64     24.61 o 
  -6   9   3      106.78      109.97      6.58 o 
  -5   9   3      869.82      895.39     27.77 o 
  -4   9   3      690.90      633.73     13.30 o 
  -3   9   3     2642.45     2520.19     28.85 o 
  -2   9   3      505.66      473.69      8.65 o 
  -1   9   3     1509.81     1542.06     15.48 o 
   0   9   3      309.28      296.69      7.41 o 
   1   9   3      846.81      830.10     14.49 o 
   2   9   3      187.48      188.72      7.77 o 
   3   9   3      478.11      476.75     12.64 o 
   4   9   3      175.92      180.37     10.88 o 
   5   9   3      288.44      267.78     16.56 o 
   6   9   3       76.55       84.30     11.85 o 
 -11  10   3       74.48       77.07      9.28 o 
 -10  10   3      204.05      220.83     22.09 o 
  -9  10   3      473.84      462.84     16.78 o 
  -8  10   3      290.93      284.11     13.98 o 
  -7  10   3      129.71      110.58      7.19 o 
  -6  10   3      783.59      811.63     16.42 o 
  -5  10   3      230.32      225.80      7.59 o 
  -4  10   3      525.29      559.17     15.00 o 
  -3  10   3      250.79      291.60      9.94 o 
  -2  10   3      435.44      463.25      7.61 o 
  -1  10   3      583.87      561.56      9.45 o 
   0  10   3      473.60      463.73     12.67 o 
   1  10   3      271.34      274.80      9.37 o 
   2  10   3      541.88      536.19     13.17 o 
   3  10   3      146.11      126.04      8.13 o 
   4  10   3      256.34      272.28     17.55 o 
   5  10   3      184.42      144.56     31.20 o 
 -10  11   3      375.05      361.64     15.97 o 
  -9  11   3        6.99       11.29      5.11 o 
  -8  11   3      860.06      854.07     22.59 o 
  -7  11   3        4.63        4.51      5.66 o 
  -6  11   3      976.94      997.14     16.98 o 
  -5  11   3      110.49      116.07     10.91 o 
  -4  11   3     1002.83      994.22     37.65 o 
  -3  11   3        3.96        3.23      3.30 o 
  -2  11   3     1155.99     1157.65     14.19 o 
  -1  11   3       10.25       11.19      2.77 o 
   0  11   3      984.20     1016.27     20.28 o 
   1  11   3       10.67        9.73      2.94 o 
   2  11   3      541.58      560.27     14.01 o 
   3  11   3        0.44        9.37      5.30 o 
   4  11   3      216.48      198.03     15.48 o 
 -10  12   3      296.87      299.38     19.29 o 
  -9  12   3      104.69      104.80      9.94 o 
  -8  12   3      424.06      413.35     28.58 o 
  -7  12   3      128.65      117.33      8.39 o 
  -6  12   3      144.52      163.07      8.39 o 
  -5  12   3      408.91      420.26     21.88 o 
  -4  12   3       37.64       31.00      7.00 o 
  -3  12   3       92.55       89.11      5.57 o 
  -2  12   3      359.32      355.66      8.37 o 
  -1  12   3      270.25      286.35      8.77 o 
   0  12   3      348.27      331.28     12.22 o 
   1  12   3      220.04      232.26     12.65 o 
   2  12   3      134.83       96.75     11.36 o 
  -8  13   3       42.65       39.56      6.30 o 
  -7  13   3      246.67      258.81     15.87 o 
  -6  13   3       41.00       42.62      4.90 o 
  -3  13   3      471.98      484.66     19.52 o 
  -2  13   3       91.06       79.96      8.65 o 
  -1  13   3      248.60      267.21     12.10 o 
   0  13   3       10.50        9.69      5.15 o 
   1  13   3       55.05       46.92      8.55 o 
  -3  14   3      204.06      214.73     11.93 o 
  -2  14   3        3.88        2.40      4.70 o 
   0 -14   4      156.22      146.87     10.49 o 
   1 -14   4       71.86       78.57      9.02 o 
   2 -14   4      444.68      429.36     12.68 o 
   3 -14   4       75.76       76.49      7.97 o 
   4 -14   4      325.71      342.78     13.90 o 
   5 -14   4      111.93      106.91      9.12 o 
   6 -14   4      444.03      468.20     18.22 o 
  -2 -13   4      431.98      438.42     11.60 o 
  -1 -13   4        0.13        2.91      2.94 o 
   0 -13   4      642.51      657.21     13.73 o 
   1 -13   4       19.79       16.77      4.30 o 
   2 -13   4      751.48      747.16     15.72 o 
   3 -13   4        0.11        1.51      2.90 o 
   4 -13   4      462.78      488.65     15.87 o 
   5 -13   4       13.47       15.08      5.22 o 
   6 -13   4      116.22      114.33      9.83 o 
   7 -13   4       73.57       79.17     10.48 o 
   8 -13   4      202.50      184.95     14.75 o 
  -4 -12   4      163.46      147.21     10.12 o 
  -3 -12   4       13.84        8.86      3.93 o 
  -2 -12   4      482.73      471.12     12.52 o 
  -1 -12   4       83.64       99.91      8.32 o 
   0 -12   4      886.64      885.69     15.16 o 
   1 -12   4      222.49      233.37      7.35 o 
   2 -12   4      807.35      796.89     18.90 o 
   3 -12   4      117.12      116.94      6.35 o 
   4 -12   4      405.85      409.42     14.30 o 
   5 -12   4       88.06       94.71      8.66 o 
   6 -12   4      870.11      932.75     27.14 o 
   7 -12   4      250.46      236.77     12.40 o 
   8 -12   4      598.86      601.95     21.81 o 
   9 -12   4       77.22       61.21      9.53 o 
  -5 -11   4      262.24      249.66     10.09 o 
  -4 -11   4      122.25      120.78      7.48 o 
  -3 -11   4      523.27      523.19     12.44 o 
  -2 -11   4      112.06      116.57      8.02 o 
  -1 -11   4      669.19      686.16     16.38 o 
   0 -11   4      324.85      320.44     10.64 o 
   1 -11   4      940.05      965.62     13.77 o 
   2 -11   4       42.98       32.59      3.91 o 
   3 -11   4     1288.53     1308.89     18.33 o 
   4 -11   4      215.97      215.61     10.30 o 
   5 -11   4      475.80      521.86     18.34 o 
   6 -11   4      120.50      130.22      8.59 o 
   7 -11   4      491.53      505.89     16.44 o 
   8 -11   4       85.27       90.53     19.82 o 
   9 -11   4      373.63      362.62     18.60 o 
  10 -11   4        3.22       -1.51     10.51 o 
  -6 -10   4        3.82       -1.16      3.24 o 
  -5 -10   4      363.06      346.09     10.79 o 
  -4 -10   4        0.01        2.64      2.55 o 
  -3 -10   4      511.93      504.87     13.31 o 
  -2 -10   4        5.73        2.87      3.02 o 
  -1 -10   4      672.86      680.68     16.50 o 
   0 -10   4       67.76       80.59      5.62 o 
   1 -10   4     1070.69     1116.73     16.14 o 
   2 -10   4        3.23        3.64      2.72 o 
   3 -10   4     1102.34     1089.39     16.81 o 
   4 -10   4       12.13        8.71      3.28 o 
   5 -10   4     1307.34     1295.79     22.79 o 
   6 -10   4       10.41        9.14      3.85 o 
   7 -10   4      628.91      641.64     18.51 o 
   8 -10   4       32.87       31.20     16.64 o 
   9 -10   4      671.71      699.31     25.50 o 
  10 -10   4       23.91       22.82      7.99 o 
  -7  -9   4      677.84      676.85     15.23 o 
  -6  -9   4       41.62       27.02      4.42 o 
  -5  -9   4      328.80      323.19     10.11 o 
  -4  -9   4      329.47      334.76     10.00 o 
  -3  -9   4      270.15      251.25     12.70 o 
  -2  -9   4      530.57      546.39     12.73 o 
  -1  -9   4     1048.73     1048.50     15.12 o 
   0  -9   4     1144.39     1154.36     15.88 o 
   1  -9   4     2058.38     2037.88     20.92 o 
   2  -9   4      552.13      573.08     10.36 o 
   3  -9   4      803.44      780.20     11.68 o 
   4  -9   4     1028.51     1017.51     13.60 o 
   5  -9   4      484.56      484.57     14.31 o 
   6  -9   4      876.49      864.98     19.73 o 
   7  -9   4      489.23      477.30     23.42 o 
   8  -9   4      422.07      415.87     30.72 o 
   9  -9   4       98.92      106.48     51.28 o 
  10  -9   4       97.43      115.33     19.29 o 
  11  -9   4       34.64       39.80     17.09 o 
  -8  -8   4      432.37      498.80     49.86 o 
  -7  -8   4        1.57       -2.56      2.72 o 
  -6  -8   4     1072.22     1097.58     18.46 o 
  -5  -8   4       63.20       52.34      5.79 o 
  -4  -8   4     1248.07     1209.09     20.20 o 
  -3  -8   4      264.08      258.84      8.53 o 
  -2  -8   4     1319.30     1371.58     18.84 o 
  -1  -8   4       95.10       88.69      5.38 o 
   0  -8   4      242.37      254.69      6.81 o 
   1  -8   4       24.29       27.23      4.18 o 
   2  -8   4     2562.81     2588.10     20.84 o 
   3  -8   4        3.32        5.71      1.66 o 
   4  -8   4     1649.91     1620.39     17.29 o 
   5  -8   4       33.32       34.13      4.67 o 
   6  -8   4      626.78      623.76     20.11 o 
   7  -8   4      147.35      146.08     10.69 o 
   8  -8   4      470.66      430.97     18.73 o 
   9  -8   4       38.44       50.70     14.94 o 
  10  -8   4      273.09      241.96     28.18 o 
  11  -8   4        7.28       12.36      6.33 o 
  -9  -7   4        3.62       -2.54     11.58 o 
  -8  -7   4      344.51      367.72     30.31 o 
  -7  -7   4        8.19       14.30      5.53 o 
  -6  -7   4      898.77      863.98     15.58 o 
  -5  -7   4       86.97       94.69      5.93 o 
  -4  -7   4      965.74      997.37     23.12 o 
  -3  -7   4      144.76      119.04      6.20 o 
  -2  -7   4     1220.68     1199.05     17.81 o 
  -1  -7   4        6.98        5.66      2.10 o 
   0  -7   4     4865.57     4872.78     46.94 o 
   1  -7   4      128.77      148.24      4.59 o 
   2  -7   4     2829.29     2851.60     20.78 o 
   3  -7   4      240.65      256.15      5.38 o 
   4  -7   4     1680.53     1664.04     20.28 o 
   5  -7   4       58.45       76.65      6.64 o 
   6  -7   4      910.62      942.31     20.53 o 
   7  -7   4      182.61      177.85     11.64 o 
   8  -7   4      110.81      109.06     14.07 o 
   9  -7   4      159.66      122.38     13.18 o 
  10  -7   4      353.78      324.86     40.66 o 
  11  -7   4       27.36       27.98      7.97 o 
  -9  -6   4      264.04      283.79     29.29 o 
  -8  -6   4      498.05      532.40     24.98 o 
  -7  -6   4      448.74      436.53     10.46 o 
  -6  -6   4      438.01      458.26     10.12 o 
  -5  -6   4     1228.54     1214.99     18.03 o 
  -4  -6   4      815.71      793.13     14.18 o 
  -3  -6   4      966.77     1022.33     16.56 o 
  -2  -6   4     1477.30     1524.92     19.37 o 
  -1  -6   4     2783.16     2785.83     24.31 o 
   0  -6   4     2103.13     2157.89     19.32 o 
   1  -6   4     2640.92     2792.33     22.08 o 
   2  -6   4     1376.29     1350.71     10.03 o 
   3  -6   4     1351.39     1340.91     10.41 o 
   4  -6   4      499.36      468.48      9.92 o 
   5  -6   4      978.27      938.27     18.63 o 
   6  -6   4      605.26      615.50     18.80 o 
   7  -6   4      393.90      390.81     16.58 o 
   8  -6   4     1858.97     1766.69     90.25 o 
   9  -6   4      149.60      153.81     14.56 o 
  10  -6   4      124.46      133.78     15.94 o 
  11  -6   4      103.26       88.61     12.89 o 
 -10  -5   4       12.67       29.80     12.50 o 
  -8  -5   4        2.08        9.79      6.96 o 
  -7  -5   4      747.65      725.76     11.71 o 
  -6  -5   4       38.58       27.63      3.60 o 
  -5  -5   4      951.83      966.64     14.07 o 
  -4  -5   4       98.51       90.82      5.61 o 
  -3  -5   4     3134.68     3180.80     38.80 o 
  -2  -5   4      608.85      589.74     10.72 o 
  -1  -5   4     5243.03     5393.57     40.84 o 
   0  -5   4      644.49      658.77      9.37 o 
   1  -5   4     4227.10     4291.07     28.06 o 
   2  -5   4        0.24        0.71      0.71 o 
   3  -5   4     6303.62     6354.33     35.36 o 
   4  -5   4        7.05        8.79      1.72 o 
   5  -5   4     3071.21     2970.16     32.97 o 
   6  -5   4       48.82       49.25     14.05 o 
   7  -5   4     1968.14     1950.15     65.76 o 
   8  -5   4       42.78       37.99      7.43 o 
   9  -5   4      954.82      970.05     30.64 o 
  10  -5   4       12.89       14.05      5.50 o 
  11  -5   4      326.43      342.41     49.00 o 
  -9  -4   4      372.10      390.66     21.04 o 
  -8  -4   4        5.80       10.16      9.22 o 
  -7  -4   4     1056.43     1042.56     13.47 o 
  -6  -4   4      195.68      200.86      6.27 o 
  -5  -4   4     2411.79     2396.43     22.79 o 
  -4  -4   4      517.35      490.03     10.81 o 
  -3  -4   4     4233.89     4309.09     36.82 o 
  -2  -4   4      352.57      373.33      7.14 o 
  -1  -4   4     2830.26     2791.72     21.85 o 
   0  -4   4     1836.07     1959.43     20.39 o 
   1  -4   4     5241.67     5306.75     33.27 o 
   2  -4   4     1406.88     1431.95     13.73 o 
   3  -4   4      588.03      525.17      7.70 o 
   4  -4   4      509.07      506.87      8.86 o 
   5  -4   4     1714.73     1659.48     28.41 o 
   6  -4   4       92.02       90.02      6.09 o 
   7  -4   4     1053.77      948.01     21.71 o 
   8  -4   4      389.98      385.23     15.29 o 
   9  -4   4      457.03      471.41     34.90 o 
  10  -4   4      118.49      254.08     25.91 o 
  11  -4   4      129.70      177.49     22.85 o 
 -11  -3   4      146.26      148.01     23.59 o 
 -10  -3   4      130.30      141.66     14.84 o 
  -9  -3   4      339.34      359.54     14.42 o 
  -8  -3   4      405.81      418.14     14.87 o 
  -7  -3   4      519.64      521.04     13.40 o 
  -6  -3   4      159.62      176.00      4.74 o 
  -5  -3   4     1117.93     1106.82     11.79 o 
  -4  -3   4     1242.01     1302.70     13.82 o 
  -3  -3   4     1107.87     1069.50     10.98 o 
  -2  -3   4     4988.37     5327.44     38.47 o 
  -1  -3   4     4032.45     4207.72     53.07 o 
   0  -3   4     3632.41     3613.59     51.00 o 
   1  -3   4     4922.19     5075.63     49.19 o 
   2  -3   4     2259.66     2222.42     21.33 o 
   3  -3   4     4315.59     4421.31     33.34 o 
   4  -3   4     2054.48     2024.43     18.69 o 
   5  -3   4      508.41      504.64     10.74 o 
   6  -3   4     2386.98     2333.03     31.30 o 
   7  -3   4      211.69      213.94      8.85 o 
   8  -3   4      770.94      787.95     21.38 o 
   9  -3   4      128.67      152.75     30.79 o 
  10  -3   4      423.00      295.56     30.12 o 
  11  -3   4        9.28        8.15      8.64 o 
 -11  -2   4        0.73       -0.15      6.27 o 
 -10  -2   4      375.29      387.71     15.98 o 
  -9  -2   4       72.68       63.33      8.24 o 
  -8  -2   4      993.18     1018.16     23.83 o 
  -7  -2   4      295.37      281.03     12.19 o 
  -6  -2   4     6419.22     6380.50     33.39 o 
  -5  -2   4       46.40       36.98      2.46 o 
  -4  -2   4     3346.10     3397.28     22.90 o 
  -3  -2   4      257.12      274.98      8.35 o 
  -2  -2   4     3607.27     3351.47     27.38 o 
  -1  -2   4       72.64       68.84      6.69 o 
   0  -2   4    10272.26    10596.77     78.85 o 
   1  -2   4      745.12      847.51     15.90 o 
   2  -2   4     5568.25     5684.92     40.78 o 
   3  -2   4       61.86       72.32      2.83 o 
   4  -2   4     2011.63     1997.69     17.28 o 
   5  -2   4        7.71        8.60      1.94 o 
   6  -2   4     1308.16     1296.12     19.35 o 
   7  -2   4        0.02        3.90      2.44 o 
   8  -2   4      691.44      679.16     20.04 o 
   9  -2   4       15.12        5.88     10.62 o 
  10  -2   4      142.48      185.98     27.95 o 
  11  -2   4        1.61       19.91      8.06 o 
 -12  -1   4       83.44       87.68     17.00 o 
 -11  -1   4      138.51      147.45     14.20 o 
 -10  -1   4      372.64      370.15     15.88 o 
  -9  -1   4      200.43      196.30     12.13 o 
  -8  -1   4     1086.97     1117.94     21.55 o 
  -7  -1   4      421.05      442.39     12.62 o 
  -6  -1   4       77.94       85.19      3.82 o 
  -5  -1   4     1508.98     1537.38     14.19 o 
  -4  -1   4     2263.42     2210.84     20.06 o 
  -3  -1   4      677.15      689.06     12.60 o 
  -2  -1   4     5776.39     5962.10     53.63 o 
  -1  -1   4      369.86      394.79      8.17 o 
   0  -1   4     4266.04     4446.99     29.00 o 
   1  -1   4     1420.84     1639.86     18.64 o 
   2  -1   4     4800.30     4942.21     46.06 o 
   3  -1   4      924.38      932.12     11.77 o 
   4  -1   4     2524.60     2531.95     23.95 o 
   5  -1   4      316.99      299.95      7.14 o 
   6  -1   4      585.15      601.23     12.32 o 
   7  -1   4       44.18       54.03      6.98 o 
   8  -1   4      405.05      403.68     19.83 o 
   9  -1   4      168.83      176.32     12.81 o 
  10  -1   4      306.43      318.50     28.30 o 
  11  -1   4       72.40       79.11     14.25 o 
 -12   0   4       59.89       53.33     15.00 o 
 -11   0   4       39.41       42.53      8.76 o 
 -10   0   4      105.63      116.66     12.32 o 
  -9   0   4      380.98      404.15     13.80 o 
  -8   0   4      441.69      443.54     13.80 o 
  -7   0   4     2176.29     2209.97     27.57 o 
  -6   0   4     1198.67     1162.48     12.96 o 
  -5   0   4     3055.05     3119.25     25.74 o 
  -4   0   4     1450.94     1458.96     19.91 o 
  -3   0   4     1085.16     1043.90     15.32 o 
  -2   0   4      124.56      131.21      4.75 o 
  -1   0   4     2879.03     2898.45     32.34 o 
   0   0   4     3593.03     3717.29     72.88 o 
   1   0   4    20914.38    21461.00    249.68 o 
   2   0   4      894.84      913.27     16.91 o 
   3   0   4     3603.64     3791.90     32.93 o 
   4   0   4      826.22      833.00     12.87 o 
   5   0   4      698.27      731.84     13.87 o 
   6   0   4      636.72      642.37     15.38 o 
   7   0   4      802.76      828.83     18.57 o 
   8   0   4      252.42      239.23     11.14 o 
   9   0   4       81.02       91.52      8.83 o 
  10   0   4       18.65       22.28     12.31 o 
  11   0   4      147.08      149.44     16.12 o 
 -12   1   4        0.19        7.13     10.31 o 
 -11   1   4      604.12      600.76     22.98 o 
 -10   1   4        5.68        6.53      7.04 o 
  -9   1   4     1128.36     1133.42     21.02 o 
  -8   1   4      165.30      147.83      6.74 o 
  -7   1   4     2200.02     2175.58     22.32 o 
  -6   1   4        0.69        0.13      1.66 o 
  -5   1   4     1746.78     1708.65     16.84 o 
  -4   1   4      271.67      306.17      8.21 o 
  -3   1   4     2648.31     2670.37     43.18 o 
  -2   1   4       39.69       29.49      2.95 o 
  -1   1   4     9798.69     9913.05    118.88 o 
   0   1   4     1906.40     2024.66     21.48 o 
   1   1   4     7105.25     7182.06     35.27 o 
   2   1   4      442.77      444.35      6.57 o 
   3   1   4     3245.42     3226.26     28.50 o 
   4   1   4       48.77       42.85      3.55 o 
   5   1   4     1605.81     1597.40     18.33 o 
   6   1   4       17.51       17.57      3.55 o 
   7   1   4      720.65      720.62     17.82 o 
   8   1   4       17.22       14.78      5.24 o 
   9   1   4     1053.39     1063.35     23.92 o 
  10   1   4        1.42       -3.02      5.71 o 
 -12   2   4       79.89      106.75     22.15 o 
 -11   2   4      245.57      235.95     16.57 o 
 -10   2   4      186.50      183.43     12.18 o 
  -9   2   4      783.52      791.91     17.99 o 
  -8   2   4      119.60      152.04      7.58 o 
  -7   2   4     1302.15     1345.33     19.93 o 
  -6   2   4     1179.06     1148.04     18.57 o 
  -5   2   4     2418.80     2427.93     22.88 o 
  -4   2   4     1681.93     1560.65     19.63 o 
  -3   2   4     6476.64     6596.91     92.65 o 
  -2   2   4     1511.01     1451.88     30.08 o 
  -1   2   4     3585.51     3488.88     35.38 o 
   0   2   4     2575.13     2619.80     19.75 o 
   1   2   4     1336.98     1288.36     11.19 o 
   2   2   4     2439.95     2391.37     18.03 o 
   3   2   4      414.98      399.08      7.73 o 
   4   2   4     2706.81     2732.31     24.52 o 
   5   2   4      762.47      760.10     12.51 o 
   6   2   4      395.46      397.93     11.96 o 
   7   2   4      493.32      496.00     14.93 o 
   8   2   4      211.54      238.94     11.81 o 
   9   2   4       17.75       25.99      6.62 o 
  10   2   4      185.96      175.62     17.47 o 
 -12   3   4      376.95      433.45     62.28 o 
 -11   3   4      153.55      141.54     13.02 o 
 -10   3   4      384.05      413.19     35.08 o 
  -9   3   4      240.96      228.64      9.20 o 
  -8   3   4     1127.86     1156.41     18.50 o 
  -7   3   4      454.06      430.65     10.43 o 
  -6   3   4     3711.51     3619.83     32.04 o 
  -5   3   4      743.05      799.38     16.69 o 
  -4   3   4     5252.17     5299.87     46.71 o 
  -3   3   4     1251.08     1246.66     21.24 o 
  -2   3   4     5697.12     5835.66     77.17 o 
  -1   3   4      933.15     1032.37      9.96 o 
   0   3   4     3710.83     3644.17     22.42 o 
   1   3   4       34.35       36.79      1.74 o 
   2   3   4     4170.35     4207.85     33.51 o 
   3   3   4      238.52      239.83      7.19 o 
   4   3   4      435.62      401.74      8.34 o 
   5   3   4      118.81      116.35      5.75 o 
   6   3   4      704.49      696.23     19.46 o 
   7   3   4       20.73        7.52      4.21 o 
   8   3   4      391.95      434.87     18.65 o 
   9   3   4        2.52        1.76      7.44 o 
 -12   4   4      295.06      252.07     31.67 o 
 -11   4   4       18.16       17.60      7.11 o 
 -10   4   4      783.51      766.89     17.12 o 
  -9   4   4       31.52       35.89      6.19 o 
  -8   4   4     2583.49     2542.12     32.18 o 
  -7   4   4      125.15      111.46      7.26 o 
  -6   4   4     4459.24     4445.71     54.93 o 
  -5   4   4       39.41       33.11      4.53 o 
  -4   4   4     4053.93     4115.22     38.98 o 
  -3   4   4      670.41      691.13      9.71 o 
  -2   4   4     2460.05     2313.00     19.67 o 
  -1   4   4     1164.51     1222.98      9.45 o 
   0   4   4     5270.70     5375.16     26.96 o 
   1   4   4       18.38       17.68      1.41 o 
   2   4   4     3357.85     3332.14     27.06 o 
   3   4   4      236.20      230.93      7.56 o 
   4   4   4     1907.89     1939.32     23.62 o 
   5   4   4      336.22      328.05     10.16 o 
   6   4   4      517.13      531.06     13.47 o 
   7   4   4      122.07      132.06     10.29 o 
   8   4   4      218.17      214.37     22.55 o 
   9   4   4       14.12       33.46     10.19 o 
 -12   5   4       96.49       98.26     22.83 o 
 -11   5   4      234.81      226.53     12.87 o 
 -10   5   4      370.35      376.30     13.42 o 
  -9   5   4      305.44      316.12     12.97 o 
  -8   5   4      982.91      979.84     18.88 o 
  -7   5   4      359.06      373.92     10.80 o 
  -6   5   4      513.72      528.90     13.07 o 
  -5   5   4     5731.83     5522.60     51.35 o 
  -4   5   4     1113.20     1082.03     11.35 o 
  -3   5   4     2722.39     2663.42     20.37 o 
  -2   5   4     3527.33     3535.73     21.66 o 
  -1   5   4      530.11      463.74      4.96 o 
   0   5   4     2783.03     2848.79     17.38 o 
   1   5   4     1123.56     1129.60     10.94 o 
   2   5   4      134.67      140.78      5.37 o 
   3   5   4      868.60      841.61     16.27 o 
   4   5   4      243.81      232.70      8.55 o 
   5   5   4      413.24      412.33     11.81 o 
   6   5   4      265.26      264.77     10.22 o 
   7   5   4      213.24      218.07     13.67 o 
   8   5   4      107.30       95.27     21.99 o 
 -12   6   4       46.00       29.40     17.75 o 
 -11   6   4      216.95      190.75     12.62 o 
 -10   6   4       50.33       40.23      6.01 o 
  -9   6   4      405.36      423.78     13.31 o 
  -8   6   4       47.78       48.01      6.04 o 
  -7   6   4     2272.94     2200.42     28.37 o 
  -6   6   4      184.35      181.63      8.50 o 
  -5   6   4     1014.52     1042.02     17.27 o 
  -4   6   4       84.41       81.32      3.59 o 
  -3   6   4     2062.40     2083.30     14.38 o 
  -2   6   4      378.81      384.60      4.79 o 
  -1   6   4     2588.41     2643.80     17.65 o 
   0   6   4      302.59      299.22      5.96 o 
   1   6   4     2612.01     2529.93     22.77 o 
   2   6   4      636.89      640.93     13.59 o 
   3   6   4     2514.12     2489.81     25.29 o 
   4   6   4       32.79       20.76      4.41 o 
   5   6   4      625.66      651.52     16.91 o 
   6   6   4       17.84       16.72      6.49 o 
   7   6   4      166.87      174.05     17.33 o 
   8   6   4       27.07       19.23     13.07 o 
 -12   7   4       23.32       17.31      7.30 o 
 -11   7   4      362.38      353.61     13.91 o 
 -10   7   4       24.64       24.71      6.62 o 
  -9   7   4      936.76      926.57     20.14 o 
  -8   7   4       22.39       20.29      3.86 o 
  -7   7   4     1341.90     1372.66     24.17 o 
  -6   7   4      238.12      224.20     12.97 o 
  -5   7   4     1532.33     1563.04     21.37 o 
  -4   7   4      117.37      109.33      4.12 o 
  -3   7   4     1775.09     1708.48     14.76 o 
  -2   7   4      248.44      230.42      4.12 o 
  -1   7   4     2512.43     2524.90     17.94 o 
   0   7   4      462.63      462.76      8.05 o 
   1   7   4     2830.38     2801.40     25.37 o 
   2   7   4      452.84      473.45     10.04 o 
   3   7   4      373.68      358.88     10.89 o 
   4   7   4       99.68       97.98     10.18 o 
   5   7   4      299.46      303.99     14.09 o 
   6   7   4       43.00       38.77      7.33 o 
   7   7   4      356.65      384.05     65.31 o 
 -12   8   4      135.75      115.70     12.18 o 
 -11   8   4      121.10      124.26     13.42 o 
 -10   8   4      662.69      678.48     18.43 o 
  -9   8   4      333.37      331.26     12.22 o 
  -8   8   4      398.89      416.73     12.73 o 
  -7   8   4      422.93      421.19     13.03 o 
  -6   8   4      483.40      499.21      8.63 o 
  -5   8   4      604.45      630.35     13.04 o 
  -4   8   4      895.70      897.28     10.26 o 
  -3   8   4      380.66      386.55      6.09 o 
  -2   8   4      718.56      759.06      8.20 o 
  -1   8   4      892.79      850.37     10.87 o 
   0   8   4      722.84      728.10     10.84 o 
   1   8   4      204.43      196.82      6.59 o 
   2   8   4      747.45      758.42     13.51 o 
   3   8   4      110.54      109.12      8.48 o 
   4   8   4      406.38      417.43     16.17 o 
   5   8   4      125.75      112.66     11.01 o 
   6   8   4      197.91      192.49     16.61 o 
 -11   9   4       26.14       25.72      6.30 o 
 -10   9   4      388.27      364.51     15.91 o 
  -9   9   4       51.03       57.50      6.31 o 
  -8   9   4      862.09      847.81     20.96 o 
  -7   9   4       28.44       35.91      5.04 o 
  -6   9   4     1235.69     1205.92     20.93 o 
  -5   9   4        7.57       10.46      3.43 o 
  -4   9   4     1251.43     1302.70     12.47 o 
  -3   9   4       23.56       20.77      2.81 o 
  -2   9   4     1784.95     1722.81     16.15 o 
  -1   9   4       10.42       12.23      2.31 o 
   0   9   4      821.42      815.88     18.87 o 
   1   9   4        4.46        7.19      2.27 o 
   2   9   4      438.11      430.93     13.73 o 
   3   9   4       45.02       43.30      6.80 o 
   4   9   4      141.57      135.28     11.43 o 
   5   9   4        0.61        0.96      4.94 o 
   6   9   4       88.13       71.50     11.27 o 
 -11  10   4      202.83      184.02     13.18 o 
 -10  10   4      270.98      256.78      8.67 o 
  -9  10   4      156.84      158.48     15.05 o 
  -8  10   4      673.21      709.27     17.21 o 
  -7  10   4      134.34      131.03      8.32 o 
  -6  10   4     1230.15     1265.34     16.53 o 
  -5  10   4      331.10      337.01     20.03 o 
  -4  10   4      716.95      697.57     12.53 o 
  -3  10   4      202.43      210.93      6.29 o 
  -2  10   4      282.68      287.58      7.93 o 
  -1  10   4      415.08      417.11      8.63 o 
   0  10   4      792.78      793.83     14.46 o 
   1  10   4      107.71      104.10      8.30 o 
   2  10   4      371.97      347.80     13.18 o 
   3  10   4      180.61      182.09     13.83 o 
   4  10   4      264.27      269.37     16.84 o 
   5  10   4        4.72        3.41      5.55 o 
 -10  11   4       60.89       66.31      8.47 o 
  -9  11   4      388.65      395.50     15.60 o 
  -8  11   4      179.33      175.24     10.58 o 
  -7  11   4      896.70      944.07     14.69 o 
  -6  11   4       46.14       42.25      4.70 o 
  -5  11   4      980.60     1016.03     29.87 o 
  -4  11   4      244.15      249.53     11.32 o 
  -3  11   4      704.04      712.13     12.52 o 
  -2  11   4       80.12       75.69      5.47 o 
  -1  11   4      239.62      243.11      9.96 o 
   0  11   4       22.51       14.72      4.51 o 
   1  11   4      356.97      323.91     12.51 o 
   2  11   4       65.53       49.04     13.40 o 
   3  11   4      222.18      228.66     28.95 o 
  -9  12   4      354.94      373.89     15.43 o 
  -8  12   4        0.04        7.89      3.91 o 
  -7  12   4      621.46      638.90     16.91 o 
  -6  12   4       34.10       34.13     10.26 o 
  -5  12   4      361.65      373.98     10.11 o 
  -4  12   4      175.72      187.68     13.19 o 
  -3  12   4      482.60      505.85     13.54 o 
  -2  12   4        0.89       -1.20      2.75 o 
  -1  12   4      639.94      637.15     16.28 o 
   0  12   4        8.48        2.93      3.90 o 
   1  12   4      514.15      542.35     21.29 o 
   2  12   4       19.21       18.09      7.68 o 
  -8  13   4       52.44       47.90     10.93 o 
  -7  13   4      287.39      282.12     34.06 o 
  -6  13   4      580.30      614.67     16.50 o 
  -5  13   4      525.14      521.97     37.50 o 
  -4  13   4      116.78      112.14      7.32 o 
  -3  13   4      280.51      274.38     21.46 o 
  -2  13   4       87.72       74.77      8.55 o 
  -1  13   4      251.20      247.17     13.95 o 
   0  13   4      203.62      239.07     14.89 o 
  -4  14   4      191.04      179.21     10.51 o 
  -3  14   4       93.70       92.34      9.75 o 
   0 -14   5      358.64      349.76     14.31 o 
   1 -14   5        2.26        1.85      4.03 o 
   2 -14   5      325.18      303.77     11.09 o 
   3 -14   5       64.94       68.88      8.41 o 
   4 -14   5      262.36      245.76     13.23 o 
   5 -14   5       47.24       40.25      7.42 o 
   6 -14   5      416.38      422.86     18.89 o 
  -3 -13   5      209.01      207.99     18.32 o 
  -2 -13   5       59.15       56.88      6.14 o 
  -1 -13   5      267.52      288.16     13.35 o 
   0 -13   5      138.41      129.45      8.50 o 
   1 -13   5      462.07      463.11     13.52 o 
   2 -13   5      166.91      155.08      8.16 o 
   3 -13   5      565.09      550.89     15.56 o 
   4 -13   5      195.73      184.38     11.45 o 
   5 -13   5      566.92      574.99     20.86 o 
   6 -13   5        6.18        8.57      5.08 o 
   7 -13   5      169.40      172.68     13.99 o 
   8 -13   5        8.38        3.39      5.90 o 
  -4 -12   5       29.65       23.41      5.19 o 
  -3 -12   5      371.88      386.02     10.60 o 
  -2 -12   5        3.08        5.66      3.12 o 
  -1 -12   5      280.77      286.66      9.55 o 
   0 -12   5        3.04        3.93      4.53 o 
   1 -12   5      551.27      547.83     14.86 o 
   2 -12   5       40.81       36.50      4.65 o 
   3 -12   5      770.93      801.16     15.56 o 
   4 -12   5       23.77       17.39      5.00 o 
   5 -12   5      585.74      592.66     21.19 o 
   6 -12   5        0.79        1.48      4.50 o 
   7 -12   5      235.84      251.92     16.50 o 
   8 -12   5        9.90       10.20      5.46 o 
   9 -12   5      277.76      269.38     16.42 o 
  -5 -11   5      305.33      287.34     14.90 o 
  -4 -11   5      113.64      112.85      6.50 o 
  -3 -11   5      438.64      413.19     11.97 o 
  -2 -11   5      214.84      226.52      8.78 o 
  -1 -11   5      861.72      849.21     15.21 o 
   0 -11   5      207.96      189.25      7.14 o 
   1 -11   5      916.52      918.94     17.01 o 
   2 -11   5      901.86      918.85     16.23 o 
   3 -11   5      687.29      675.95     14.56 o 
   4 -11   5      544.71      545.26     18.15 o 
   5 -11   5      347.90      347.97     16.31 o 
   6 -11   5      172.10      179.31     10.48 o 
   7 -11   5      261.16      260.41     26.16 o 
   8 -11   5      189.32      185.87     13.44 o 
   9 -11   5      140.50      155.28     17.72 o 
  -6 -10   5      638.60      632.58     14.67 o 
  -5 -10   5      180.48      179.73      8.52 o 
  -4 -10   5      674.12      672.10     12.70 o 
  -3 -10   5      120.34      126.44      8.14 o 
  -2 -10   5     1169.83     1160.82     19.21 o 
  -1 -10   5       14.41        8.30      3.55 o 
   0 -10   5      932.50      989.55     14.50 o 
   1 -10   5      157.93      156.02     11.24 o 
   2 -10   5      861.52      882.97     16.19 o 
   3 -10   5      117.69      102.00      6.15 o 
   4 -10   5      858.24      926.36     23.97 o 
   5 -10   5       18.29       16.70      4.32 o 
   6 -10   5      820.77      835.83     61.32 o 
   7 -10   5      127.31      128.12     17.30 o 
   8 -10   5      267.02      272.49     18.57 o 
   9 -10   5      136.23      127.64     26.97 o 
  10 -10   5      481.05      479.02     23.28 o 
  -7  -9   5       52.80       63.92      9.78 o 
  -6  -9   5      176.40      172.49      9.94 o 
  -5  -9   5       38.65       37.87      4.19 o 
  -4  -9   5      895.62      904.13     17.80 o 
  -3  -9   5      110.31      117.76      6.95 o 
  -2  -9   5     1209.83     1205.91     17.25 o 
  -1  -9   5        6.94        5.03      2.42 o 
   0  -9   5     2228.11     2196.49     21.89 o 
   1  -9   5      367.78      360.95      9.30 o 
   2  -9   5     2054.17     2092.56     23.93 o 
   3  -9   5      126.77      134.73      6.00 o 
   4  -9   5     1215.39     1184.09     17.90 o 
   5  -9   5       40.17       49.05      5.82 o 
   6  -9   5      928.76      914.27     30.30 o 
   7  -9   5      107.74       99.28     10.35 o 
   8  -9   5      534.18      476.12     55.72 o 
   9  -9   5       98.53       79.64     11.36 o 
  10  -9   5      134.30      146.39     19.24 o 
  -8  -8   5      137.80      132.34     13.13 o 
  -7  -8   5       80.42       77.24      6.02 o 
  -6  -8   5      537.35      531.36     11.58 o 
  -5  -8   5      299.28      283.17      8.93 o 
  -4  -8   5      762.76      773.69     15.48 o 
  -3  -8   5      655.72      656.09     15.94 o 
  -2  -8   5      817.76      804.33     14.04 o 
  -1  -8   5      946.37      974.74     14.61 o 
   0  -8   5      467.91      512.81      8.29 o 
   1  -8   5       22.41       24.92      3.03 o 
   2  -8   5      428.27      441.38      9.46 o 
   3  -8   5     1273.59     1282.14     14.85 o 
   4  -8   5     1368.34     1338.84     17.49 o 
   5  -8   5     1244.85     1232.79     22.68 o 
   6  -8   5      476.64      488.99     17.33 o 
   7  -8   5      310.95      309.71     19.86 o 
   8  -8   5      565.70      560.47     57.87 o 
   9  -8   5      136.01       94.44     33.69 o 
  10  -8   5      180.38      164.06     16.25 o 
  11  -8   5      138.15      139.59     15.76 o 
  -9  -7   5      101.78       74.36     19.63 o 
  -8  -7   5      145.73      196.47     22.68 o 
  -7  -7   5      518.20      510.69     11.40 o 
  -6  -7   5      265.60      248.40      7.76 o 
  -5  -7   5      937.05      931.00     14.29 o 
  -4  -7   5      633.37      558.22     11.53 o 
  -3  -7   5     1285.27     1326.23     18.39 o 
  -2  -7   5      222.02      219.43      9.86 o 
  -1  -7   5     1736.31     1751.76     19.30 o 
   0  -7   5      347.15      344.59      6.43 o 
   1  -7   5     4642.39     4644.24     43.17 o 
   2  -7   5     1473.40     1427.08     14.73 o 
   3  -7   5     2295.60     2317.27     22.87 o 
   4  -7   5       95.92       92.04      5.11 o 
   5  -7   5     1186.39     1206.11     25.83 o 
   6  -7   5        3.11       -2.56      2.97 o 
   7  -7   5     1380.80     1407.73     74.06 o 
   8  -7   5       58.19       52.01      8.34 o 
   9  -7   5      802.14      772.32     27.38 o 
  10  -7   5        5.71        3.74      7.90 o 
  11  -7   5      259.60      234.90     18.54 o 
  -9  -6   5      315.66      312.80     31.06 o 
  -8  -6   5       23.28       29.74      7.93 o 
  -7  -6   5      714.58      719.54     15.43 o 
  -6  -6   5        0.52        0.58      2.01 o 
  -5  -6   5     1412.33     1392.81     18.18 o 
  -4  -6   5      913.96      827.70     14.38 o 
  -3  -6   5     2553.25     2425.48     24.93 o 
  -2  -6   5      479.64      505.49      9.81 o 
  -1  -6   5     2704.86     2637.70     20.66 o 
   0  -6   5       17.09       10.36      2.34 o 
   1  -6   5     3341.00     3365.13     25.74 o 
   2  -6   5      144.58      140.21      3.13 o 
   3  -6   5     1981.16     1933.34     19.82 o 
   4  -6   5      525.20      516.70     12.07 o 
   5  -6   5     1766.75     1758.21     40.53 o 
   6  -6   5      413.92      394.71     15.72 o 
   7  -6   5      433.56      388.37     31.32 o 
   8  -6   5       16.16       -4.22     18.22 o 
   9  -6   5      248.72      226.69     15.33 o 
  10  -6   5       15.36       24.27      7.73 o 
  11  -6   5      152.21      150.64     17.04 o 
 -10  -5   5      111.60      129.77     22.30 o 
  -8  -5   5       99.62      107.92     13.61 o 
  -7  -5   5      282.26      286.70      9.16 o 
  -6  -5   5      797.19      813.65     11.74 o 
  -5  -5   5      657.19      669.79     10.88 o 
  -4  -5   5      685.34      792.82     13.25 o 
  -3  -5   5     1051.48     1107.76     15.02 o 
  -2  -5   5     1369.67     1343.29     13.72 o 
  -1  -5   5     2699.05     2748.97     20.32 o 
   0  -5   5     2133.80     2005.86     20.84 o 
   1  -5   5     1322.25     1343.53     12.37 o 
   2  -5   5     2975.45     2962.34     18.07 o 
   3  -5   5     2205.12     2282.58     19.48 o 
   4  -5   5     2017.85     2009.84     35.04 o 
   5  -5   5      777.20      758.75     20.07 o 
   6  -5   5      384.40      347.40     63.90 o 
   7  -5   5      473.35      453.29     18.48 o 
   8  -5   5      122.09      129.02     12.92 o 
   9  -5   5      300.13      303.58     31.53 o 
  10  -5   5      285.80      322.12     21.43 o 
  11  -5   5       45.17      111.31     56.53 o 
 -11  -4   5        8.46       10.42      8.59 o 
 -10  -4   5      410.48      474.41     32.63 o 
  -9  -4   5       87.28      109.82     14.01 o 
  -8  -4   5      938.50      925.29     30.53 o 
  -7  -4   5       34.09       37.62      5.00 o 
  -6  -4   5     2380.79     2373.66     20.36 o 
  -5  -4   5      177.76      160.68      5.83 o 
  -4  -4   5     2656.48     2577.39     22.12 o 
  -3  -4   5      149.20      161.20      4.78 o 
  -2  -4   5     2376.80     2450.04     26.90 o 
  -1  -4   5       78.22       77.46      3.34 o 
   0  -4   5     5285.41     5328.49     34.67 o 
   1  -4   5      151.58      155.81      3.80 o 
   2  -4   5     6582.44     6653.00     49.18 o 
   3  -4   5       16.99       12.64      1.85 o 
   4  -4   5     2145.09     2070.90     19.26 o 
   5  -4   5        0.31        1.95      1.68 o 
   6  -4   5     1198.30     1193.86     23.28 o 
   7  -4   5        9.49       10.11      4.95 o 
   8  -4   5      929.19      936.96     23.68 o 
   9  -4   5        0.05        6.82      7.33 o 
  10  -4   5      424.03      458.76     46.98 o 
  11  -4   5       59.94       52.80     12.82 o 
 -11  -3   5       70.91       66.05     16.67 o 
 -10  -3   5      180.81      180.56     16.02 o 
  -9  -3   5       36.72       41.99     12.29 o 
  -8  -3   5      595.82      607.53     18.07 o 
  -7  -3   5      198.96      213.64      9.00 o 
  -6  -3   5      253.81      274.16      5.87 o 
  -5  -3   5      541.10      543.96      8.03 o 
  -4  -3   5     1779.97     1798.21     15.54 o 
  -3  -3   5     1480.87     1582.36     13.21 o 
  -2  -3   5     3526.09     3573.58     38.54 o 
  -1  -3   5     3472.39     3704.06     37.39 o 
   0  -3   5     3555.85     3548.61     27.67 o 
   1  -3   5     1127.84     1097.74     37.02 o 
   2  -3   5     2376.30     2462.25     26.05 o 
   3  -3   5      562.42      523.63      7.78 o 
   4  -3   5     1287.15     1275.77     15.46 o 
   5  -3   5      267.56      263.69      8.23 o 
   6  -3   5      595.76      562.35     14.08 o 
   7  -3   5      239.27      246.02     12.11 o 
   8  -3   5      708.32      693.08     21.98 o 
   9  -3   5       37.79       46.47     10.96 o 
  10  -3   5      227.09      208.74     21.22 o 
  11  -3   5      220.16      267.51     65.32 o 
 -11  -2   5      202.53      221.25     15.45 o 
 -10  -2   5      186.67      193.73     11.90 o 
  -9  -2   5      468.65      476.74     17.29 o 
  -8  -2   5      123.88      160.67     12.28 o 
  -7  -2   5      364.43      376.99     13.82 o 
  -6  -2   5     1304.45     1338.67     13.50 o 
  -5  -2   5     1147.49     1138.83     12.34 o 
  -4  -2   5     1266.25     1282.82     13.45 o 
  -3  -2   5     2989.54     2992.94     24.74 o 
  -2  -2   5      991.37      926.59     10.69 o 
  -1  -2   5      421.35      367.86      6.33 o 
   0  -2   5      876.18      900.90      9.29 o 
   1  -2   5     1805.86     1756.70     17.55 o 
   2  -2   5       10.32        5.65      1.95 o 
   3  -2   5     4595.57     4665.28     37.66 o 
   4  -2   5     1140.50     1167.33     12.90 o 
   5  -2   5     2187.92     2186.27     20.30 o 
   6  -2   5      928.62      941.56     16.89 o 
   7  -2   5      507.55      534.74     17.99 o 
   8  -2   5       38.71       58.75     24.12 o 
   9  -2   5      198.86      191.21     17.54 o 
  10  -2   5       11.96       34.50     18.80 o 
  11  -2   5       75.83       55.30     47.76 o 
 -12  -1   5        0.95        3.74      9.82 o 
 -11  -1   5      566.29      584.04     26.79 o 
 -10  -1   5        0.04        1.21      4.18 o 
  -9  -1   5      602.97      604.88     19.08 o 
  -8  -1   5       74.92       76.87      8.33 o 
  -7  -1   5     2494.05     2524.92     32.07 o 
  -6  -1   5      329.18      326.56      6.25 o 
  -5  -1   5     6741.07     6913.45     41.06 o 
  -4  -1   5      121.71      138.87      5.09 o 
  -3  -1   5     5765.73     5931.09     40.92 o 
  -2  -1   5        3.01        4.01      2.19 o 
  -1  -1   5     3447.74     3551.50     32.97 o 
   0  -1   5     1251.10     1321.40     11.94 o 
   1  -1   5     9915.62    10091.55     59.93 o 
   2  -1   5      930.64     1079.78     11.49 o 
   3  -1   5     2833.81     2744.16     24.46 o 
   4  -1   5       74.78       91.26      5.59 o 
   5  -1   5     1748.06     1768.04     18.69 o 
   6  -1   5      215.38      210.74      9.23 o 
   7  -1   5      595.51      620.18     15.66 o 
   8  -1   5       16.14       26.93      4.93 o 
   9  -1   5      676.10      652.64     40.44 o 
  10  -1   5        6.87       17.71      9.29 o 
  11  -1   5      148.01      154.43     18.42 o 
 -12   0   5       46.29       64.66     16.40 o 
 -11   0   5      202.96      211.82     15.69 o 
 -10   0   5      117.01      124.47     12.49 o 
  -9   0   5      696.09      696.69     17.18 o 
  -8   0   5      497.60      488.35     13.69 o 
  -7   0   5     2197.19     2191.95     27.34 o 
  -6   0   5     1684.53     1744.19     18.57 o 
  -5   0   5     2992.91     3092.24     22.65 o 
  -4   0   5     1897.88     2051.94     34.19 o 
  -3   0   5     8054.67     8565.76    120.39 o 
  -2   0   5     2978.43     2992.44     30.25 o 
  -1   0   5     7133.01     7278.58     51.40 o 
   0   0   5      445.92      391.89      5.89 o 
   1   0   5     2190.71     2118.99     17.37 o 
   2   0   5     2898.73     2881.66     32.08 o 
   3   0   5     4048.11     4220.03     30.82 o 
   4   0   5     1777.14     1764.08     20.48 o 
   5   0   5      743.99      733.57     13.32 o 
   6   0   5      715.56      704.93     16.58 o 
   7   0   5      283.51      281.24     11.47 o 
   8   0   5      201.07      208.46     10.99 o 
   9   0   5       28.10       29.55      7.27 o 
  10   0   5       27.34       30.76     10.67 o 
 -12   1   5      240.54      144.93     25.78 o 
 -11   1   5      117.31      134.48     26.89 o 
 -10   1   5      588.33      612.61     20.44 o 
  -9   1   5      448.08      427.23     13.65 o 
  -8   1   5      546.97      564.57     11.30 o 
  -7   1   5      523.29      521.22     10.21 o 
  -6   1   5     2445.69     2452.91     22.58 o 
  -5   1   5     1024.35      987.07     12.00 o 
  -4   1   5     5713.05     5766.95     76.70 o 
  -3   1   5      391.63      512.82      8.61 o 
  -2   1   5     7783.01     7751.15     77.89 o 
  -1   1   5     1622.09     1600.51     15.23 o 
   0   1   5     3528.05     3534.47     28.19 o 
   1   1   5     2996.63     3221.19     24.65 o 
   2   1   5     5679.32     5789.88     52.12 o 
   3   1   5       30.33       33.95      2.70 o 
   4   1   5     2059.58     2020.99     20.31 o 
   5   1   5       99.25      109.75      6.37 o 
   6   1   5      845.63      855.43     15.92 o 
   7   1   5      135.06      134.67      9.21 o 
   8   1   5      159.66      175.34     10.90 o 
   9   1   5       44.51       37.01      6.81 o 
  10   1   5      164.19      177.06     12.95 o 
 -12   2   5      179.38      182.04     23.29 o 
 -11   2   5        3.60        7.39      5.18 o 
 -10   2   5      723.63      722.49     22.21 o 
  -9   2   5       32.96       30.19      5.15 o 
  -8   2   5     2332.95     2176.61     26.44 o 
  -7   2   5       56.93       61.51      5.04 o 
  -6   2   5     1907.61     1851.09     20.97 o 
  -5   2   5      290.50      281.91      7.77 o 
  -4   2   5     5238.61     5211.57     51.52 o 
  -3   2   5      635.43      684.84     15.54 o 
  -2   2   5     6546.85     6553.80     87.27 o 
  -1   2   5        2.72       -0.63      0.89 o 
   0   2   5     5743.15     5773.84     34.89 o 
   1   2   5      348.51      371.85      5.01 o 
   2   2   5     3255.35     3196.51     19.41 o 
   3   2   5      101.57      102.70      4.77 o 
   4   2   5     2870.58     2813.97     25.67 o 
   5   2   5      298.70      311.88      8.39 o 
   6   2   5      858.69      860.63     22.23 o 
   7   2   5       41.35       42.12      6.02 o 
   8   2   5      468.77      466.96     15.52 o 
   9   2   5        7.69        7.58      5.84 o 
  10   2   5      301.06      297.59     20.97 o 
 -12   3   5      557.99      587.65     28.24 o 
 -11   3   5      128.96      122.41     15.67 o 
 -10   3   5      260.11      241.72     12.84 o 
  -9   3   5      256.43      239.47      9.36 o 
  -8   3   5       86.95      127.54      7.22 o 
  -7   3   5      511.92      489.09     11.13 o 
  -6   3   5     1967.98     1922.02     23.40 o 
  -5   3   5     1939.86     1907.82     27.20 o 
  -4   3   5     1964.35     1955.23     34.15 o 
  -3   3   5     2405.62     2456.27     29.29 o 
  -2   3   5     1221.74     1204.63     10.88 o 
  -1   3   5     1596.60     1511.09     16.66 o 
   0   3   5     3484.27     3591.51     22.88 o 
   1   3   5     1140.58     1119.72     11.38 o 
   2   3   5     1937.84     1922.04     18.43 o 
   3   3   5     1122.16     1126.17     16.18 o 
   4   3   5      472.18      462.75      9.03 o 
   5   3   5      283.07      296.86      9.53 o 
   6   3   5      176.10      207.93     11.94 o 
   7   3   5      359.23      370.27     16.94 o 
   8   3   5      283.50      280.26     15.50 o 
   9   3   5      303.06      295.03     20.89 o 
 -12   4   5        3.53       14.71      8.84 o 
 -11   4   5      499.55      464.20     34.26 o 
 -10   4   5       67.82       71.94      6.85 o 
  -9   4   5      691.94      686.98     16.81 o 
  -8   4   5      574.26      497.39     13.40 o 
  -7   4   5      856.78      829.35     16.12 o 
  -6   4   5      391.11      370.83     15.89 o 
  -5   4   5      288.75      274.57      8.64 o 
  -4   4   5      374.07      393.14      9.45 o 
  -3   4   5     3158.54     3098.42     23.53 o 
  -2   4   5      381.00      372.12      5.20 o 
  -1   4   5     3981.72     3909.36     23.43 o 
   0   4   5      122.25       97.92      3.21 o 
   1   4   5     1597.63     1556.96     15.95 o 
   2   4   5      276.46      274.30      7.71 o 
   3   4   5     1212.98     1147.91     17.11 o 
   4   4   5       75.57       56.40      5.18 o 
   5   4   5      855.01      824.71     16.29 o 
   6   4   5       98.42       89.46      8.83 o 
   7   4   5      215.98      230.50     12.38 o 
   8   4   5        1.43        4.19      8.95 o 
   9   4   5      126.13      215.10     17.80 o 
 -12   5   5       40.35       35.23     18.97 o 
 -11   5   5      617.84      564.35     17.51 o 
 -10   5   5       17.28       16.31      4.23 o 
  -9   5   5      959.59      892.35     32.30 o 
  -8   5   5        0.38       -0.06      2.66 o 
  -7   5   5     1379.23     1409.94     21.74 o 
  -6   5   5       24.50       19.49      4.82 o 
  -5   5   5     3825.07     3820.11     39.90 o 
  -4   5   5      186.63      177.65      7.41 o 
  -3   5   5     3808.54     3734.14     26.89 o 
  -2   5   5      223.20      215.98      4.10 o 
  -1   5   5     1711.60     1671.93     15.01 o 
   0   5   5       28.19       36.03      2.81 o 
   1   5   5     2528.21     2481.29     22.19 o 
   2   5   5        0.69       10.13      2.75 o 
   3   5   5     1037.45      996.74     18.46 o 
   4   5   5       75.65       79.01      6.33 o 
   5   5   5      857.03      815.54     16.87 o 
   6   5   5      109.36      113.05      8.37 o 
   7   5   5      413.11      398.86     15.51 o 
   8   5   5       25.07       -5.68      9.50 o 
 -12   6   5      123.72      102.64     25.01 o 
 -11   6   5      186.79      171.42     11.56 o 
 -10   6   5      480.53      480.78     15.17 o 
  -9   6   5      212.14      186.87      9.33 o 
  -8   6   5      776.99      754.78     16.88 o 
  -7   6   5     1047.59     1099.67     21.30 o 
  -6   6   5     2375.34     2318.97     38.28 o 
  -5   6   5     3110.89     3087.59     28.74 o 
  -4   6   5     2232.58     2145.15     19.12 o 
  -3   6   5     1044.70     1027.83     10.40 o 
  -2   6   5     1403.75     1446.33     13.18 o 
  -1   6   5      695.04      686.85      9.35 o 
   0   6   5     1626.63     1635.15     16.23 o 
   1   6   5      275.41      274.62      7.69 o 
   2   6   5     1856.71     1842.23     25.55 o 
   3   6   5     1006.78      978.00     19.22 o 
   4   6   5      315.70      326.86     11.88 o 
   5   6   5      102.21       97.02      8.53 o 
   6   6   5      126.90      142.43      9.99 o 
   7   6   5        3.02       -5.30      5.30 o 
   8   6   5       45.45       58.75     18.71 o 
 -12   7   5      343.75      336.29     23.73 o 
 -11   7   5        0.79        5.07      4.34 o 
 -10   7   5      607.95      614.90     17.37 o 
  -9   7   5       24.42       21.02      4.31 o 
  -8   7   5     1266.27     1256.77     22.41 o 
  -7   7   5       49.71       46.16      8.20 o 
  -6   7   5     1472.71     1479.50     20.50 o 
  -5   7   5      107.44       95.23      4.28 o 
  -4   7   5     1121.98     1143.94     12.45 o 
  -3   7   5      147.64      119.36      4.15 o 
  -2   7   5     2373.23     2210.03     18.41 o 
  -1   7   5       41.90       38.19      3.01 o 
   0   7   5     1498.66     1481.52     24.58 o 
   1   7   5      398.28      388.85     10.34 o 
   2   7   5      452.17      446.00     14.00 o 
   3   7   5       27.18       21.05      4.58 o 
   4   7   5      841.32      829.05     22.82 o 
   5   7   5        9.89       13.09      5.31 o 
   6   7   5      184.93      185.70     16.36 o 
   7   7   5        8.36       11.34      9.62 o 
 -12   8   5      299.16      292.62     16.00 o 
 -11   8   5       47.95       50.27      7.18 o 
 -10   8   5      500.92      466.37     17.85 o 
  -9   8   5      113.56       96.07      7.93 o 
  -8   8   5     1110.43     1140.24     22.83 o 
  -7   8   5       25.34       23.90      3.23 o 
  -6   8   5     1144.18     1202.58     17.71 o 
  -5   8   5      386.43      398.62     11.31 o 
  -4   8   5     2316.74     2285.01     23.80 o 
  -3   8   5      278.13      290.84      5.93 o 
  -2   8   5      606.58      643.00      9.41 o 
  -1   8   5      143.36      154.93      5.27 o 
   0   8   5      825.70      820.37     13.84 o 
   1   8   5      544.96      546.23     12.95 o 
   2   8   5      904.96      889.52     18.79 o 
   3   8   5      708.47      717.32     26.21 o 
   4   8   5      165.71      167.00     12.61 o 
   5   8   5       57.30       45.14      8.94 o 
   6   8   5      178.99      143.01     14.62 o 
 -11   9   5      189.03      194.09     13.53 o 
 -10   9   5      228.07      226.98     11.73 o 
  -9   9   5      456.36      445.68     17.85 o 
  -8   9   5       16.45        9.09      2.40 o 
  -7   9   5     1609.22     1593.22     27.03 o 
  -6   9   5      305.05      283.90     12.05 o 
  -5   9   5      782.32      778.15     12.40 o 
  -4   9   5      353.72      354.29      7.79 o 
  -3   9   5      882.43      871.58     10.96 o 
  -2   9   5      394.96      360.68      8.74 o 
  -1   9   5      602.61      617.52     12.03 o 
   0   9   5       80.29       86.26      6.45 o 
   1   9   5      459.63      457.83     12.52 o 
   2   9   5       69.36       66.10      7.78 o 
   3   9   5      260.28      276.54     13.53 o 
   4   9   5      131.68      106.12     12.33 o 
   5   9   5      219.25      217.17     16.44 o 
 -11  10   5      399.16      411.43     12.61 o 
 -10  10   5        0.07        5.16      3.50 o 
  -9  10   5      404.97      420.87     19.84 o 
  -8  10   5       88.58       89.57      7.89 o 
  -7  10   5      342.48      325.38     12.03 o 
  -6  10   5      166.32      171.11      7.73 o 
  -5  10   5     1115.05     1136.82     14.18 o 
  -4  10   5        2.95        3.30      1.48 o 
  -3  10   5      989.35     1005.19     15.86 o 
  -2  10   5        1.00       -0.23      2.15 o 
  -1  10   5      993.32      982.35     16.23 o 
   0  10   5        0.05        2.80      3.26 o 
   1  10   5      921.15      937.46     22.94 o 
   2  10   5        0.48        6.36      4.23 o 
   3  10   5      244.67      259.35     26.63 o 
   4  10   5       41.81       36.88      8.49 o 
 -10  11   5      132.28      128.61     21.14 o 
  -9  11   5      432.38      432.46     16.96 o 
  -8  11   5       63.91       60.36     10.75 o 
  -7  11   5      693.07      738.51     13.30 o 
  -6  11   5      137.79      149.05      7.69 o 
  -5  11   5      705.64      706.79     14.54 o 
  -4  11   5      188.81      194.84      7.95 o 
  -3  11   5      993.71     1030.64     21.53 o 
  -2  11   5      310.94      318.08     17.33 o 
  -1  11   5      516.92      509.06     15.70 o 
   0  11   5       50.92       58.33      8.73 o 
   1  11   5      111.47       99.68      9.56 o 
   2  11   5       37.76       19.67      6.16 o 
   3  11   5      227.48      216.28     15.97 o 
  -9  12   5       98.74      102.97     11.02 o 
  -8  12   5      302.60      320.30     13.50 o 
  -7  12   5      138.92      132.44     14.06 o 
  -6  12   5      694.86      700.52     24.61 o 
  -5  12   5      437.98      447.07     12.04 o 
  -4  12   5      615.20      637.31     14.64 o 
  -3  12   5      145.68      136.29      8.50 o 
  -2  12   5      466.29      459.39     14.35 o 
  -1  12   5       60.15       47.35      7.37 o 
   0  12   5      313.94      341.51     16.63 o 
   1  12   5      117.81       93.07     10.99 o 
   2  12   5      419.71      464.83     36.74 o 
  -8  13   5      238.51      250.63     13.33 o 
  -7  13   5        0.06        2.65      3.88 o 
  -6  13   5      295.82      318.07     12.82 o 
  -5  13   5      113.82      123.76      8.57 o 
  -4  13   5      724.80      747.14     21.88 o 
  -3  13   5      132.54      143.47      9.92 o 
  -2  13   5      271.12      275.42     13.75 o 
  -1  13   5        4.54        6.00      8.95 o 
   0  13   5      290.86      298.27     18.16 o 
  -5  14   5       51.91       44.22      7.19 o 
  -4  14   5       35.67       23.63      6.11 o 
   0 -14   6       24.18       24.27      7.75 o 
   1 -14   6      359.31      341.03     13.62 o 
   2 -14   6        1.09        1.61      3.68 o 
   3 -14   6      454.60      462.74     18.72 o 
   4 -14   6        1.33        6.33      4.91 o 
   5 -14   6      423.14      413.87     18.84 o 
   6 -14   6        0.07        1.66      5.01 o 
  -3 -13   6      354.75      348.69     22.82 o 
  -2 -13   6      222.19      219.31     13.12 o 
  -1 -13   6      183.26      169.14     10.35 o 
   0 -13   6       96.22       89.60      7.91 o 
   1 -13   6      258.65      250.59     10.44 o 
   2 -13   6      238.93      238.43      9.94 o 
   3 -13   6      180.67      172.44      9.38 o 
   4 -13   6      360.63      382.90     17.53 o 
   5 -13   6      417.75      407.28     19.03 o 
   6 -13   6      173.28      175.69     13.75 o 
   7 -13   6      389.76      382.89     20.82 o 
  -4 -12   6      271.48      274.14     14.43 o 
  -3 -12   6      175.50      171.28     16.00 o 
  -2 -12   6      468.46      452.99     15.00 o 
  -1 -12   6      231.36      237.87     10.64 o 
   0 -12   6      475.23      481.33     14.07 o 
   1 -12   6       21.78       23.02      4.82 o 
   2 -12   6      425.60      415.51     13.23 o 
   3 -12   6      416.17      414.91     11.76 o 
   4 -12   6      358.82      356.70     16.46 o 
   5 -12   6      109.70      120.08     11.30 o 
   6 -12   6      782.51      733.19     27.02 o 
   7 -12   6        3.98        4.32      5.44 o 
   8 -12   6      256.48      230.67     14.51 o 
  -5 -11   6       15.71       10.93      4.23 o 
  -4 -11   6      538.07      529.54     12.62 o 
  -3 -11   6       24.84       23.08      4.16 o 
  -2 -11   6      464.52      443.65     11.84 o 
  -1 -11   6       94.88      107.82      8.21 o 
   0 -11   6     1070.83     1076.19     19.97 o 
   1 -11   6       21.04       14.15      3.98 o 
   2 -11   6      960.09      943.65     18.57 o 
   3 -11   6       16.34       15.48      3.72 o 
   4 -11   6     1029.16     1059.53     28.40 o 
   5 -11   6       17.10       14.74      5.82 o 
   6 -11   6      336.21      363.62     19.19 o 
   7 -11   6       17.60       22.62      5.88 o 
   8 -11   6      427.66      407.78     19.16 o 
   9 -11   6       10.62       11.83     12.78 o 
  -6 -10   6       58.06       50.36      6.19 o 
  -5 -10   6      216.14      215.12      8.04 o 
  -4 -10   6      416.98      422.23     11.28 o 
  -3 -10   6       55.74       60.03      5.52 o 
  -2 -10   6     1299.21     1314.64     19.64 o 
  -1 -10   6      140.04      139.79      9.07 o 
   0 -10   6      725.87      738.44     16.91 o 
   1 -10   6      126.86      130.97     10.99 o 
   2 -10   6      601.56      622.94     14.21 o 
   3 -10   6      366.58      379.58     20.20 o 
   4 -10   6      708.66      706.19     22.26 o 
   5 -10   6      674.72      693.54     20.20 o 
   6 -10   6      550.79      551.36     20.85 o 
   7 -10   6      289.01      324.94     30.50 o 
   8 -10   6      210.86      255.69     47.08 o 
   9 -10   6       48.97       56.43     15.62 o 
  10 -10   6      148.03      138.91     15.17 o 
  -7  -9   6      444.53      428.93     13.64 o 
  -6  -9   6      241.87      248.09      8.35 o 
  -5  -9   6      198.06      205.68      7.73 o 
  -4  -9   6      209.62      191.90      8.09 o 
  -3  -9   6     1273.03     1319.16     17.94 o 
  -2  -9   6      153.48      148.91      7.22 o 
  -1  -9   6     1392.37     1458.49     18.57 o 
   0  -9   6      333.79      308.66      9.49 o 
   1  -9   6     2055.96     2079.42     29.82 o 
   2  -9   6      568.98      559.64     11.86 o 
   3  -9   6     1153.00     1165.65     17.96 o 
   4  -9   6      202.00      204.62      8.60 o 
   5  -9   6      703.03      756.21     36.70 o 
   6  -9   6      177.40      161.07     11.49 o 
   7  -9   6      539.31      549.00     20.86 o 
   8  -9   6       23.97       33.18      7.92 o 
   9  -9   6      366.56      359.23     19.82 o 
  10  -9   6       28.48       21.70      8.07 o 
  -8  -8   6       47.22       44.54     12.03 o 
  -7  -8   6       66.24       69.44      8.15 o 
  -6  -8   6       81.49       78.52      5.75 o 
  -5  -8   6      829.56      803.43     13.42 o 
  -4  -8   6       45.62       44.08      5.55 o 
  -3  -8   6     1258.00     1205.67     16.13 o 
  -2  -8   6       46.53       56.99      4.14 o 
  -1  -8   6     2423.14     2390.90     21.64 o 
   0  -8   6      300.51      296.12      8.72 o 
   1  -8   6     2558.65     2530.06     27.44 o 
   2  -8   6      266.97      264.34      9.09 o 
   3  -8   6     1821.92     1821.89     20.66 o 
   4  -8   6       21.53       27.88      3.76 o 
   5  -8   6     1338.82     1355.51     28.64 o 
   6  -8   6      146.59      183.62     11.77 o 
   7  -8   6      673.30      667.55     22.92 o 
   8  -8   6      111.81      128.94     13.20 o 
   9  -8   6      587.87      379.79     33.17 o 
  10  -8   6       12.56        9.25      6.37 o 
  -9  -7   6      143.21      117.48     24.24 o 
  -8  -7   6      119.38      178.60     22.31 o 
  -7  -7   6      383.52      389.49      9.89 o 
  -6  -7   6      213.18      212.08      7.25 o 
  -5  -7   6      410.29      420.75     10.26 o 
  -4  -7   6      238.69      270.38     10.68 o 
  -3  -7   6      605.75      621.67     10.86 o 
  -2  -7   6     1797.13     1825.98     18.48 o 
  -1  -7   6      453.09      482.99     10.41 o 
   0  -7   6     2121.84     2127.35     27.18 o 
   1  -7   6       54.52       60.85      4.49 o 
   2  -7   6      712.97      705.72     11.16 o 
   3  -7   6      835.55      807.07     13.97 o 
   4  -7   6      987.69      966.13     16.25 o 
   5  -7   6      664.72      655.83     42.46 o 
   6  -7   6      787.23      797.51     22.95 o 
   7  -7   6      338.31      355.44     16.98 o 
   8  -7   6      131.03      136.92     16.59 o 
   9  -7   6       23.67       18.30      6.83 o 
  10  -7   6      197.14      189.35     17.74 o 
  11  -7   6       87.12      108.15     24.52 o 
  -9  -6   6        0.27       -2.39     11.87 o 
  -8  -6   6      480.51      515.03     24.36 o 
  -7  -6   6       45.65       45.99      4.08 o 
  -6  -6   6      546.89      572.54     10.36 o 
  -5  -6   6      137.75      120.27      6.42 o 
  -4  -6   6     1886.51     1877.50     30.39 o 
  -3  -6   6      149.60      147.35      8.24 o 
  -2  -6   6     2235.64     2213.39     19.85 o 
  -1  -6   6      110.96      111.61      5.35 o 
   0  -6   6     1125.90     1152.39     18.10 o 
   1  -6   6      360.00      338.42      7.05 o 
   2  -6   6     1994.90     1963.06     21.76 o 
   3  -6   6       27.38       24.82      3.66 o 
   4  -6   6     1090.60     1041.83     16.65 o 
   5  -6   6        5.38        5.36      2.79 o 
   6  -6   6     1046.95     1050.36     26.99 o 
   7  -6   6        5.07        2.08      4.07 o 
   8  -6   6      990.84      949.72     29.62 o 
   9  -6   6        0.78       -4.75      8.29 o 
  10  -6   6      124.87      100.00     13.23 o 
  11  -6   6        8.15      -12.08     24.22 o 
 -10  -5   6      308.00      357.60     30.53 o 
  -9  -5   6        3.06       22.51      6.90 o 
  -8  -5   6      677.58      745.26     28.29 o 
  -7  -5   6      177.85      186.22      6.32 o 
  -6  -5   6     1325.72     1344.42     15.47 o 
  -5  -5   6      167.59      174.21      6.27 o 
  -4  -5   6     2743.10     2724.24     24.12 o 
  -3  -5   6      233.07      234.10      6.17 o 
  -2  -5   6     2087.96     2123.55     20.85 o 
  -1  -5   6     1606.40     1668.14     17.91 o 
   0  -5   6     2516.60     2497.68     36.27 o 
   1  -5   6      783.37      759.23      9.11 o 
   2  -5   6     2217.67     2095.37     22.31 o 
   3  -5   6      201.41      212.21      6.92 o 
   4  -5   6     4229.29     4195.39     43.36 o 
   5  -5   6       76.32       75.99      8.33 o 
   7  -5   6      404.62      373.02     23.35 o 
   8  -5   6       10.39       35.62     22.08 o 
   9  -5   6       29.61       28.34     16.17 o 
  10  -5   6      170.47      313.20     29.59 o 
  11  -5   6       58.70       57.15     19.71 o 
 -11  -4   6      146.10      151.97     19.91 o 
 -10  -4   6      153.08      200.17     20.33 o 
  -9  -4   6      500.93      531.14     24.19 o 
  -8  -4   6      194.58      210.65     15.20 o 
  -7  -4   6      682.71      709.39     12.70 o 
  -6  -4   6      783.21      785.39     11.04 o 
  -5  -4   6     1581.80     1551.50     17.40 o 
  -4  -4   6      893.51      945.57     12.41 o 
  -3  -4   6     1621.14     1647.16     20.94 o 
  -2  -4   6      994.79     1015.53     12.70 o 
  -1  -4   6      659.19      547.21     16.49 o 
   0  -4   6      912.85      882.68      9.98 o 
   1  -4   6     3566.94     3531.58     35.90 o 
   2  -4   6     2199.99     2130.78     22.25 o 
   3  -4   6     1990.75     1956.65     23.32 o 
   4  -4   6      284.52      287.34      8.34 o 
   5  -4   6     1515.75     1519.47     39.65 o 
   6  -4   6      367.56      401.68     14.06 o 
   7  -4   6      374.59      403.80     15.25 o 
   8  -4   6      386.49      381.36     15.52 o 
   9  -4   6      233.09      245.79     20.18 o 
  10  -4   6       57.22       76.58     13.47 o 
  11  -4   6       41.65       32.43     24.38 o 
 -11  -3   6      232.75      236.67     25.16 o 
 -10  -3   6       26.33       25.50      7.47 o 
  -9  -3   6      851.57      874.61     22.36 o 
  -8  -3   6       48.40       45.37      6.71 o 
  -7  -3   6     1800.87     1787.03     26.61 o 
  -6  -3   6      229.53      225.97      6.09 o 
  -5  -3   6     1188.34     1278.06     15.27 o 
  -4  -3   6        7.81       11.08      2.11 o 
  -3  -3   6     6275.53     6115.49     44.21 o 
  -2  -3   6      666.77      708.31      9.65 o 
  -1  -3   6    12226.07    12801.25    103.01 o 
   0  -3   6      584.25      609.13      7.70 o 
   1  -3   6     2938.47     2854.85     29.14 o 
   2  -3   6       83.92      104.49      6.80 o 
   3  -3   6     3868.06     3777.32     26.56 o 
   4  -3   6       31.54       40.98      3.48 o 
   5  -3   6     3111.24     3040.32     27.80 o 
   6  -3   6       65.64       68.81      8.91 o 
   7  -3   6      999.36      975.41     23.47 o 
   8  -3   6       13.44        5.66      7.95 o 
   9  -3   6      302.77      331.89     24.01 o 
  10  -3   6        3.29        5.12      8.39 o 
  11  -3   6      157.47      171.91     30.26 o 
 -11  -2   6      358.88      355.16     19.02 o 
 -10  -2   6        4.64        8.70      7.51 o 
  -9  -2   6      501.51      503.16     17.55 o 
  -8  -2   6      177.26      205.53     11.02 o 
  -7  -2   6      493.86      490.41     15.68 o 
  -6  -2   6     2579.66     2605.34     25.43 o 
  -5  -2   6     4208.61     4139.84     30.93 o 
  -4  -2   6      513.11      551.07      8.60 o 
  -3  -2   6     5725.23     5903.57     42.15 o 
  -2  -2   6     1560.97     1682.10     17.95 o 
  -1  -2   6     4200.52     4251.63     30.53 o 
   0  -2   6     2997.77     3045.87     20.83 o 
   1  -2   6     3179.34     3166.05     21.32 o 
   2  -2   6     4011.06     4004.88     24.99 o 
   3  -2   6     2221.48     2202.52     19.67 o 
   4  -2   6      872.03      840.93     11.21 o 
   5  -2   6     1111.82     1128.57     14.14 o 
   6  -2   6      202.61      202.97      7.30 o 
   7  -2   6      789.54      798.93     19.60 o 
   8  -2   6      178.66      188.66     27.85 o 
   9  -2   6      250.02      330.72     29.81 o 
  10  -2   6      102.08       91.96     24.35 o 
 -12  -1   6       44.27       43.40     14.20 o 
 -11  -1   6      203.64      204.31     15.43 o 
 -10  -1   6      648.45      699.36     21.40 o 
  -9  -1   6      234.40      218.75     11.98 o 
  -8  -1   6      965.72      944.58     22.62 o 
  -7  -1   6      317.83      336.67     12.95 o 
  -6  -1   6       53.72       66.53      3.55 o 
  -5  -1   6     1034.27     1004.94     13.60 o 
  -4  -1   6     2049.25     2092.19     27.33 o 
  -3  -1   6      940.54      943.88     13.19 o 
  -2  -1   6     4921.08     4984.60     56.11 o 
  -1  -1   6      497.49      491.84      6.58 o 
   0  -1   6     4893.74     4947.46     39.16 o 
   1  -1   6      626.17      641.08      6.45 o 
   2  -1   6     3688.66     3791.70     33.12 o 
   3  -1   6      863.83      862.23      9.54 o 
   4  -1   6     1507.37     1433.30     15.98 o 
   5  -1   6      319.04      329.50      8.07 o 
   6  -1   6     1684.25     1677.28     29.18 o 
   7  -1   6       13.47       22.35      5.86 o 
   8  -1   6      559.88      565.78     49.00 o 
   9  -1   6        0.99        7.11     16.00 o 
  10  -1   6      260.24      277.16     21.71 o 
 -12   0   6      399.45      465.70     33.34 o 
 -11   0   6        0.23       12.45      8.06 o 
 -10   0   6      476.30      447.93     19.27 o 
  -9   0   6        0.36       -1.46      3.90 o 
  -8   0   6     1250.84     1248.06     22.06 o 
  -7   0   6      153.26      130.02      6.62 o 
  -6   0   6     2728.45     2661.97     27.21 o 
  -5   0   6        0.10       -0.96      1.06 o 
  -4   0   6     3524.97     3568.79     32.33 o 
  -3   0   6        2.68       15.10      2.37 o 
  -2   0   6     9071.87     9142.40     60.45 o 
  -1   0   6        0.16        0.46      1.71 o 
   0   0   6     3685.94     3680.28     24.68 o 
   1   0   6      179.53      199.45      3.49 o 
   2   0   6       21.75       60.54      2.94 o 
   3   0   6        2.36        5.64      1.59 o 
   4   0   6     1429.28     1390.91     18.44 o 
   5   0   6      116.82      127.96      6.52 o 
   6   0   6     1071.69     1086.58     21.02 o 
   7   0   6       21.53       25.50      5.51 o 
   8   0   6      566.67      587.66     20.32 o 
   9   0   6       53.69       47.97      8.37 o 
  10   0   6       85.66       76.61     13.55 o 
 -12   1   6      220.76      133.53     24.69 o 
 -11   1   6      170.56      157.17     20.34 o 
 -10   1   6      545.46      550.78     19.43 o 
  -9   1   6      209.50      215.17     10.18 o 
  -8   1   6      373.09      385.94      9.35 o 
  -7   1   6      435.93      432.32      9.33 o 
  -6   1   6      982.36      975.64     14.75 o 
  -5   1   6      957.03      934.07     12.80 o 
  -4   1   6     4568.66     4704.77     37.10 o 
  -3   1   6     1294.53     1257.31     15.27 o 
  -2   1   6     4272.46     4297.92     30.92 o 
  -1   1   6      762.85      737.18      8.45 o 
   0   1   6     3294.04     3369.34     21.19 o 
   1   1   6       60.61       51.85      2.15 o 
   2   1   6     5857.98     6120.45     34.45 o 
   3   1   6      722.70      725.12      9.14 o 
   4   1   6     2427.77     2419.74     25.94 o 
   5   1   6      141.21      136.52      7.05 o 
   6   1   6      567.48      553.73     13.10 o 
   7   1   6      276.19      270.67     11.73 o 
   8   1   6       48.82       55.22      7.49 o 
   9   1   6      428.51      437.03     18.41 o 
  10   1   6       28.96       18.13      8.74 o 
 -11   2   6      308.41      301.34     15.48 o 
 -10   2   6      138.81      128.62     19.01 o 
  -9   2   6      710.83      687.67     15.15 o 
  -8   2   6      373.98      339.00     11.38 o 
  -7   2   6     2240.23     2092.66     24.31 o 
  -6   2   6      661.48      646.42     11.82 o 
  -5   2   6     3021.78     3009.41     29.69 o 
  -4   2   6      407.67      386.75      7.40 o 
  -3   2   6     5068.81     5101.47     44.43 o 
  -2   2   6        5.92        5.42      1.93 o 
  -1   2   6     3751.84     3708.53     27.76 o 
   0   2   6       29.54       37.76      2.19 o 
   1   2   6     4782.90     4759.82     32.26 o 
   2   2   6      669.82      620.07      7.18 o 
   3   2   6     1188.17     1130.77     14.48 o 
   4   2   6      163.56      151.46      6.02 o 
   5   2   6     1211.15     1233.11     19.25 o 
   6   2   6       44.50       32.07      4.62 o 
   7   2   6      257.75      278.61     11.74 o 
   8   2   6       20.47       17.80      6.36 o 
   9   2   6        8.81       23.94      9.12 o 
 -12   3   6       10.73        2.29     19.28 o 
 -11   3   6      340.91      327.75     16.07 o 
 -10   3   6       46.94       56.70      6.01 o 
  -9   3   6     1591.44     1531.01     23.16 o 
  -8   3   6      102.15      107.75      6.93 o 
  -7   3   6     1505.19     1549.96     20.51 o 
  -6   3   6       15.77       15.20      3.12 o 
  -5   3   6     1252.49     1215.72     15.02 o 
  -4   3   6      198.03      186.50      7.43 o 
  -3   3   6     2207.93     2084.60     18.36 o 
  -2   3   6      115.81      105.32      3.68 o 
  -1   3   6     6465.98     6452.37     34.77 o 
   0   3   6      126.88      159.99      4.16 o 
   1   3   6     2824.65     2819.82     19.88 o 
   2   3   6       86.97       91.58      4.75 o 
   3   3   6     1890.00     1924.34     22.78 o 
   4   3   6       37.21       37.83      4.33 o 
   5   3   6      934.67      919.70     17.03 o 
   6   3   6       96.49      117.72      9.44 o 
   7   3   6      475.73      477.12     19.41 o 
   8   3   6       11.86       44.29     10.25 o 
   9   3   6      237.46      232.60     20.03 o 
 -12   4   6        1.27       17.47      8.53 o 
 -11   4   6      626.93      581.39     20.23 o 
 -10   4   6      346.69      362.39     11.91 o 
  -9   4   6      613.17      604.40     15.77 o 
  -8   4   6      814.55      790.49     17.01 o 
  -7   4   6      984.96      965.56     17.78 o 
  -6   4   6     2108.43     2130.42     33.46 o 
  -5   4   6     3837.68     3880.47     40.64 o 
  -4   4   6     1796.71     1804.88     19.77 o 
  -3   4   6     2295.86     2365.93     37.42 o 
  -2   4   6     3263.19     3219.44     20.84 o 
  -1   4   6      996.77      983.71     10.44 o 
   0   4   6     4110.50     4199.89     27.74 o 
   1   4   6      538.89      536.74      8.48 o 
   2   4   6     1661.16     1673.86     20.14 o 
   3   4   6      546.59      536.46     11.94 o 
   4   4   6      966.71      969.97     17.23 o 
   5   4   6      145.49      142.09      9.03 o 
   6   4   6      239.66      241.88     13.10 o 
   7   4   6       52.19       48.45      9.51 o 
   8   4   6       47.06       43.61     11.46 o 
 -12   5   6      892.84      865.10     31.05 o 
 -11   5   6       41.39       38.96      5.86 o 
 -10   5   6      848.21      822.08     19.87 o 
  -9   5   6       81.90       80.16      7.44 o 
  -8   5   6     1484.72     1493.24     27.02 o 
  -7   5   6       14.82       17.23      3.61 o 
  -6   5   6      840.98      839.61     19.58 o 
  -5   5   6      306.32      305.68      9.56 o 
  -4   5   6     1791.22     1715.70     17.15 o 
  -3   5   6      440.04      431.30      6.31 o 
  -2   5   6     2501.04     2463.03     17.69 o 
  -1   5   6       32.50       32.37      2.43 o 
   0   5   6     2058.60     1990.43     17.41 o 
   1   5   6       66.25       63.79      4.20 o 
   2   5   6     1439.50     1448.65     22.85 o 
   3   5   6       18.45       18.16      3.95 o 
   4   5   6      488.81      490.54     12.78 o 
   5   5   6       44.34       40.02      5.29 o 
   6   5   6      298.11      283.05     11.57 o 
   7   5   6        0.02        8.46      4.63 o 
   8   5   6      234.24      216.48     26.39 o 
 -12   6   6      229.08      208.73     15.95 o 
 -11   6   6        0.96        1.69      3.10 o 
 -10   6   6      666.16      632.42     19.55 o 
  -9   6   6      292.17      298.05     11.57 o 
  -8   6   6     1067.10     1033.57     20.00 o 
  -7   6   6       78.36       67.09      6.46 o 
  -6   6   6     2653.61     2638.84     39.84 o 
  -5   6   6      416.53      390.29      9.75 o 
  -4   6   6     3873.22     3872.37     30.10 o 
  -3   6   6      352.77      355.21      6.32 o 
  -2   6   6     1815.89     1839.78     15.67 o 
  -1   6   6      461.32      446.67      8.91 o 
   0   6   6     1029.01     1067.01     14.09 o 
   1   6   6       61.10       59.26      4.87 o 
   2   6   6      444.85      443.93     12.48 o 
   3   6   6      396.42      419.36     13.06 o 
   4   6   6      518.80      502.60     15.07 o 
   5   6   6      117.41      143.05     13.18 o 
   6   6   6      309.11      301.50     14.60 o 
   7   6   6       65.86       69.97     12.53 o 
 -12   7   6      104.65       89.20     13.05 o 
 -11   7   6      494.73      488.68     21.85 o 
 -10   7   6      334.33      323.61     12.98 o 
  -9   7   6      446.72      426.68     13.86 o 
  -8   7   6      441.04      435.13     13.32 o 
  -7   7   6      855.53      846.44     19.12 o 
  -6   7   6      618.56      594.97     11.74 o 
  -5   7   6     1798.32     1793.07     35.12 o 
  -4   7   6      666.52      650.48      8.72 o 
  -3   7   6     1200.00     1211.28     13.06 o 
  -2   7   6     1530.88     1503.93     16.19 o 
  -1   7   6     1179.12     1156.71     14.60 o 
   0   7   6      603.98      596.64     10.79 o 
   1   7   6      816.33      812.35     16.90 o 
   2   7   6      464.90      442.98     14.68 o 
   3   7   6       13.89       16.52      4.76 o 
   4   7   6      318.76      302.39     12.34 o 
   5   7   6      272.64      279.99     13.99 o 
   6   7   6       52.71       44.87      9.19 o 
   7   7   6      136.24      169.40     24.08 o 
 -12   8   6       36.82       43.84     12.49 o 
 -11   8   6      307.52      306.51     13.33 o 
 -10   8   6       37.21       28.70      5.50 o 
  -9   8   6      395.52      372.32     13.13 o 
  -8   8   6       27.84       30.10      5.28 o 
  -7   8   6      648.14      654.27     12.99 o 
  -6   8   6       83.49       82.42      5.27 o 
  -5   8   6     1712.17     1655.32     21.19 o 
  -4   8   6       68.32       78.66      6.08 o 
  -3   8   6     2943.56     2827.19     24.12 o 
  -2   8   6       69.85       59.00      3.95 o 
  -1   8   6     1230.84     1223.42     16.38 o 
   0   8   6        4.29        1.97      2.17 o 
   1   8   6      771.31      813.13     17.68 o 
   2   8   6       21.20       18.51      4.48 o 
   3   8   6     1400.72     1413.57     26.11 o 
   4   8   6        6.48        8.94      4.44 o 
   5   8   6      529.53      504.93     22.65 o 
   6   8   6        0.07        4.47      6.43 o 
 -11   9   6      258.49      257.55     17.97 o 
 -10   9   6       31.16       31.16      5.38 o 
  -9   9   6      699.09      698.77     15.66 o 
  -8   9   6      112.90      116.55      5.92 o 
  -7   9   6      842.08      850.69     19.56 o 
  -6   9   6      413.63      410.24     10.04 o 
  -5   9   6      927.08      964.10     14.91 o 
  -4   9   6       97.01      102.47      4.52 o 
  -3   9   6      584.30      624.01     10.37 o 
  -2   9   6      473.75      444.41      9.57 o 
  -1   9   6      791.37      803.31     15.34 o 
   0   9   6      127.71      131.35      7.48 o 
   1   9   6      421.59      407.01     13.37 o 
   2   9   6      175.76      181.67     11.43 o 
   3   9   6      265.59      249.36     13.62 o 
   4   9   6       27.97       20.22      6.97 o 
   5   9   6       92.37       80.45     11.81 o 
 -11  10   6       66.71       62.70      6.15 o 
 -10  10   6      282.13      277.88     12.37 o 
  -9  10   6      160.53      168.03     11.06 o 
  -8  10   6      659.84      676.63     18.87 o 
  -7  10   6      202.31      202.72      7.95 o 
  -6  10   6      266.69      263.10      8.08 o 
  -5  10   6      245.41      240.87      6.85 o 
  -4  10   6      419.59      413.14      9.66 o 
  -3  10   6      276.37      266.72      6.97 o 
  -2  10   6      541.31      584.96     15.59 o 
  -1  10   6      287.83      255.88     10.26 o 
   0  10   6      645.33      676.81     20.92 o 
   1  10   6      302.62      283.25     13.64 o 
   2  10   6      204.15      215.57     14.75 o 
   3  10   6       52.98       49.24      9.10 o 
   4  10   6      217.87      223.90     16.99 o 
 -10  11   6      694.92      707.42     26.71 o 
  -9  11   6        0.00       11.39      4.11 o 
  -8  11   6      292.08      311.15     10.70 o 
  -7  11   6       13.20       11.30      2.94 o 
  -6  11   6      307.90      312.47      7.63 o 
  -5  11   6      115.29      113.68      8.79 o 
  -4  11   6     1179.74     1161.67     20.26 o 
  -3  11   6       10.02        6.14      3.17 o 
  -2  11   6      613.18      619.79     14.31 o 
  -1  11   6       17.46       20.43      4.69 o 
   0  11   6      278.38      266.10     12.75 o 
   1  11   6       55.91       43.56      7.98 o 
   2  11   6      156.24      128.42     13.20 o 
   3  11   6        8.14       10.51      6.28 o 
  -9  12   6      181.73      178.96      8.51 o 
  -8  12   6      247.37      285.63     13.17 o 
  -7  12   6      205.17      203.28      9.62 o 
  -6  12   6      383.77      433.12     12.62 o 
  -5  12   6        1.51        8.73      3.07 o 
  -4  12   6       65.07       59.36      5.93 o 
  -3  12   6        6.74        5.65      3.17 o 
  -2  12   6      293.50      283.39     12.27 o 
  -1  12   6      168.56      185.80     16.15 o 
   0  12   6       92.51       80.57     10.28 o 
   1  12   6       53.74       47.17      8.89 o 
  -8  13   6       51.28       50.64      7.83 o 
  -7  13   6      246.36      247.74     47.09 o 
  -6  13   6      112.91      102.31      9.59 o 
  -5  13   6      420.35      433.89     15.88 o 
  -4  13   6      219.63      217.57     12.11 o 
  -3  13   6      760.75      802.13     22.41 o 
  -2  13   6        4.68        2.69      4.36 o 
  -1  13   6      273.46      294.70     15.77 o 
   0 -14   7      586.30      599.34     25.62 o 
   1 -14   7      266.61      274.83     12.64 o 
   2 -14   7      173.66      176.72     10.67 o 
   3 -14   7       86.65       88.37     10.91 o 
   4 -14   7      190.09      178.25     13.52 o 
   5 -14   7       77.54       69.66     10.65 o 
  -3 -13   7       29.68       14.77      7.91 o 
  -2 -13   7      398.59      389.06     16.34 o 
  -1 -13   7        4.85        7.91      4.61 o 
   0 -13   7      447.24      443.08     14.36 o 
   1 -13   7        1.01        1.39      3.54 o 
   2 -13   7      566.50      560.83     14.95 o 
   3 -13   7        7.71       11.95      5.10 o 
   4 -13   7      531.10      583.45     22.52 o 
   5 -13   7       10.08        5.64      5.38 o 
   6 -13   7      337.36      325.72     19.15 o 
   7 -13   7       52.73       56.00     10.82 o 
  -4 -12   7      189.76      173.40     12.55 o 
  -3 -12   7       49.39       58.62      6.72 o 
  -2 -12   7      546.85      536.91     16.34 o 
  -1 -12   7      118.33      117.49      9.05 o 
   0 -12   7      491.99      504.39     14.61 o 
   1 -12   7      351.52      362.64     16.59 o 
   2 -12   7      451.42      438.19     13.86 o 
   3 -12   7      166.42      165.17     14.67 o 
   4 -12   7      416.15      399.21     18.34 o 
   5 -12   7       99.81      107.73     12.74 o 
   6 -12   7      424.49      435.47     21.85 o 
   7 -12   7      377.19      416.81     23.09 o 
   8 -12   7      148.94      126.32     16.21 o 
  -5 -11   7      140.42      135.27      9.96 o 
  -4 -11   7       39.33       33.88      5.93 o 
  -3 -11   7      446.31      467.93     15.33 o 
  -2 -11   7       44.08       43.91      6.01 o 
  -1 -11   7      698.89      698.01     16.95 o 
   0 -11   7      141.28      137.36      8.91 o 
   1 -11   7      785.10      768.21     17.90 o 
   2 -11   7       91.11       97.13      7.27 o 
   3 -11   7      310.45      301.05     17.09 o 
   4 -11   7       81.88       78.62      9.94 o 
   5 -11   7      481.83      516.03     22.43 o 
   6 -11   7      135.96      122.28     13.84 o 
   7 -11   7      334.37      382.83     18.77 o 
   8 -11   7       17.74       17.51      8.53 o 
   9 -11   7      263.89      255.96     17.16 o 
  -6 -10   7        2.97       -1.79      3.67 o 
  -5 -10   7      552.00      527.51     15.90 o 
  -4 -10   7        3.13        3.13      3.85 o 
  -3 -10   7      688.23      662.68     17.32 o 
  -2 -10   7        6.91        6.35      4.03 o 
  -1 -10   7     1044.40     1042.72     21.80 o 
   0 -10   7       19.23       17.29      4.06 o 
   1 -10   7      912.77      896.92     18.39 o 
   2 -10   7        1.62        3.43      2.89 o 
   3 -10   7      999.86      985.96     22.00 o 
   4 -10   7       33.39       33.74      6.88 o 
   5 -10   7      996.21     1023.99     31.93 o 
   6 -10   7       85.79       75.17     18.13 o 
   7 -10   7      601.00      619.51     29.52 o 
   8 -10   7       11.54       12.31      6.20 o 
   9 -10   7      175.21      179.88     16.65 o 
  -7  -9   7      590.71      606.16     17.72 o 
  -6  -9   7      647.41      657.21     16.12 o 
  -5  -9   7      370.56      370.54     10.67 o 
  -4  -9   7      300.40      313.39     10.76 o 
  -3  -9   7      455.09      473.18     13.12 o 
  -2  -9   7      206.78      226.34     10.43 o 
  -1  -9   7      582.53      554.85     15.10 o 
   0  -9   7      903.38      904.43     26.13 o 
   1  -9   7      187.60      198.66     11.17 o 
   2  -9   7     1823.09     1814.98     27.30 o 
   3  -9   7      872.25      872.40     20.09 o 
   4  -9   7      331.75      338.88     12.91 o 
   5  -9   7      248.70      271.05     17.06 o 
   6  -9   7      154.15      162.60     12.03 o 
   7  -9   7       67.63       70.21      9.56 o 
   8  -9   7      230.86      276.16     16.62 o 
   9  -9   7       17.92       22.66      7.43 o 
  10  -9   7       52.08       58.56     11.35 o 
  -8  -8   7      520.85      472.48     21.86 o 
  -7  -8   7        0.66       -0.88      3.21 o 
  -6  -8   7      291.30      272.81     10.63 o 
  -5  -8   7       34.79       26.38      4.55 o 
  -4  -8   7      835.23      827.02     18.61 o 
  -3  -8   7       22.99       28.15      4.14 o 
  -2  -8   7     1809.80     1820.80     22.30 o 
  -1  -8   7       69.93       65.92      5.44 o 
   0  -8   7     1595.67     1572.74     21.76 o 
   1  -8   7     1198.44     1168.45     19.07 o 
   2  -8   7      722.28      694.90     13.49 o 
   3  -8   7        6.43        8.58      2.68 o 
   4  -8   7      896.55      899.56     16.57 o 
   5  -8   7       50.27       59.50      7.62 o 
   6  -8   7      631.22      637.19     21.32 o 
   7  -8   7      105.30       95.20     12.91 o 
   8  -8   7      485.52      450.25     20.89 o 
   9  -8   7       69.91       62.97     17.57 o 
  10  -8   7      198.80      166.99     17.06 o 
  -9  -7   7        0.42       25.26     13.36 o 
  -8  -7   7      546.89      529.57     37.04 o 
  -7  -7   7       11.99       16.60      4.48 o 
  -6  -7   7      866.59      853.38     15.43 o 
  -5  -7   7      217.33      216.38      8.62 o 
  -4  -7   7     1208.29     1215.00     19.81 o 
  -3  -7   7        2.51        4.75      3.42 o 
  -2  -7   7     1840.04     1936.37     22.39 o 
  -1  -7   7        6.20        8.97      2.38 o 
   0  -7   7     3904.95     3807.50     36.47 o 
   1  -7   7     1727.51     1730.07     21.70 o 
   2  -7   7     2307.80     2284.04     46.17 o 
   3  -7   7      395.61      379.32      9.99 o 
   4  -7   7     1691.20     1634.68     22.69 o 
   5  -7   7       90.86       91.89      9.25 o 
   6  -7   7     1287.58     1304.03     31.11 o 
   7  -7   7       74.04       78.85     10.25 o 
   8  -7   7      314.20      304.24     24.49 o 
   9  -7   7       10.37        9.63      7.19 o 
  10  -7   7       94.74       89.46     13.09 o 
 -10  -6   7      200.34      198.64     24.03 o 
  -9  -6   7      199.71      224.75     26.65 o 
  -8  -6   7       58.69       64.80     10.94 o 
  -7  -6   7      639.99      655.14     12.67 o 
  -6  -6   7      458.25      451.34     10.08 o 
  -5  -6   7      436.86      465.90     12.61 o 
  -4  -6   7      720.48      745.58     13.81 o 
  -3  -6   7     1362.04     1352.91     18.03 o 
  -2  -6   7     1687.14     1620.88     18.84 o 
  -1  -6   7     1530.69     1568.12     18.60 o 
   0  -6   7      311.78      323.17      7.08 o 
   1  -6   7     1364.26     1339.74     24.55 o 
   2  -6   7      493.31      493.88     10.51 o 
   3  -6   7     1560.80     1546.61     20.58 o 
   4  -6   7      724.21      696.87     13.90 o 
   5  -6   7      866.97      882.16     49.33 o 
   6  -6   7      505.91      515.81     19.37 o 
   7  -6   7      505.69      518.21     21.02 o 
   8  -6   7      378.05      348.98     18.64 o 
   9  -6   7      831.60      767.52     28.76 o 
  10  -6   7      109.25       92.07     16.09 o 
 -10  -5   7       20.06       30.94     11.36 o 
  -9  -5   7      228.68      249.99     21.91 o 
  -8  -5   7      288.96      309.62     20.08 o 
  -7  -5   7      471.04      459.27     10.07 o 
  -6  -5   7       60.81       57.04      4.59 o 
  -5  -5   7     1217.61     1254.27     18.14 o 
  -4  -5   7      411.36      353.79      9.11 o 
  -3  -5   7     1957.49     1952.15     19.59 o 
  -2  -5   7      292.25      304.28      7.38 o 
  -1  -5   7     5082.26     5093.16     36.79 o 
   0  -5   7      262.98      245.05      5.64 o 
   1  -5   7     4242.90     4045.44     40.25 o 
   2  -5   7       53.13       58.25      4.66 o 
   3  -5   7     1762.53     1701.48     26.27 o 
   4  -5   7       23.46       22.88      3.80 o 
   5  -5   7     1374.77     1371.81     49.56 o 
   6  -5   7        0.53       -0.45      3.99 o 
   7  -5   7     1200.52     1148.34     49.34 o 
   8  -5   7       81.89       61.63      9.12 o 
   9  -5   7      221.87      218.59     16.92 o 
  10  -5   7       15.13       31.05     13.84 o 
 -11  -4   7      177.56      177.39     21.52 o 
  -9  -4   7      660.38      731.99     28.39 o 
  -8  -4   7       84.37      114.28     12.96 o 
  -7  -4   7     1381.18     1401.55     17.21 o 
  -6  -4   7      158.11      178.71     11.36 o 
  -5  -4   7     1993.70     1949.28     22.32 o 
  -4  -4   7      539.67      523.89     10.41 o 
  -3  -4   7     2997.33     3034.91     26.68 o 
  -2  -4   7     1281.31     1311.20     13.94 o 
  -1  -4   7     3828.09     3798.03     34.36 o 
   0  -4   7      269.97      259.81      6.94 o 
   1  -4   7     1664.14     1625.81     24.78 o 
   2  -4   7      227.76      230.79      7.06 o 
   3  -4   7     1317.55     1282.89     16.29 o 
   4  -4   7       16.97       11.83      3.00 o 
   5  -4   7     1410.39     1389.48     25.37 o 
   6  -4   7      331.75      315.84     13.10 o 
   7  -4   7      969.16      896.35     22.99 o 
   8  -4   7       68.24       84.09      9.75 o 
   9  -4   7      160.31      162.89     18.80 o 
  10  -4   7       50.46       24.59     10.54 o 
 -11  -3   7       89.88       91.92     18.98 o 
 -10  -3   7      290.34      322.40     19.32 o 
  -9  -3   7      312.16      325.33     13.82 o 
  -8  -3   7      502.78      527.80     16.87 o 
  -7  -3   7      400.57      398.51     12.02 o 
  -6  -3   7      850.84      866.94     14.25 o 
  -5  -3   7      939.91      919.58     12.64 o 
  -4  -3   7     2250.36     2306.60     20.54 o 
  -3  -3   7     1420.85     1344.65     13.79 o 
  -2  -3   7     1545.23     1487.98     12.93 o 
  -1  -3   7     1987.74     1989.89     17.66 o 
   0  -3   7     3059.90     3082.10     22.75 o 
   1  -3   7     1835.22     1845.56     24.76 o 
   2  -3   7     3475.40     3472.37     29.14 o 
   3  -3   7     1209.71     1273.15     13.06 o 
   4  -3   7     2403.79     2359.06     27.42 o 
   5  -3   7      306.19      310.96      9.73 o 
   6  -3   7      625.29      620.82     17.98 o 
   7  -3   7       17.19       23.42      5.99 o 
   8  -3   7      437.93      480.17     29.00 o 
   9  -3   7       49.92       65.46     12.93 o 
  10  -3   7      153.94      172.72     20.40 o 
 -11  -2   7        3.64        4.22      7.13 o 
 -10  -2   7      289.72      281.22     14.11 o 
  -9  -2   7        1.80        1.85      4.35 o 
  -8  -2   7     1239.62     1233.07     26.40 o 
  -7  -2   7        4.28        8.60      4.94 o 
  -6  -2   7     2850.42     2817.38     35.45 o 
  -5  -2   7      816.21      797.18     11.41 o 
  -4  -2   7     2490.04     2379.42     20.55 o 
  -3  -2   7        2.55        2.72      2.16 o 
  -2  -2   7     2791.97     2807.07     26.32 o 
  -1  -2   7        4.54       13.29      2.04 o 
   0  -2   7     4824.94     4843.54     53.34 o 
   1  -2   7        9.47       12.07      1.60 o 
   2  -2   7      420.92      372.23      5.97 o 
   3  -2   7        5.03        7.34      1.96 o 
   4  -2   7     1286.44     1290.68     14.87 o 
   5  -2   7       58.79       70.55      5.95 o 
   6  -2   7      775.47      785.36     16.40 o 
   7  -2   7       10.21       13.25      4.89 o 
   8  -2   7      350.30      425.04     44.97 o 
   9  -2   7        4.98       -5.42      9.61 o 
  10  -2   7      118.26       70.29     13.67 o 
 -12  -1   7       89.02       84.98     17.03 o 
 -11  -1   7       52.25       58.49     13.14 o 
 -10  -1   7      275.20      282.53     14.83 o 
  -9  -1   7      182.39      184.52     11.19 o 
  -8  -1   7      778.96      783.84     20.60 o 
  -7  -1   7      465.99      488.88     15.48 o 
  -6  -1   7      821.96      823.63     14.42 o 
  -5  -1   7       23.90       25.13      3.73 o 
  -4  -1   7      975.68     1010.38     15.02 o 
  -3  -1   7      581.59      532.06      9.93 o 
  -2  -1   7     2284.65     2226.53     22.32 o 
  -1  -1   7     2022.48     2039.46     16.93 o 
   0  -1   7     5735.58     5888.45     36.57 o 
   1  -1   7     1604.30     1626.57     11.62 o 
   2  -1   7    10754.12    11228.88     97.06 o 
   3  -1   7      530.69      535.08      7.81 o 
   4  -1   7      901.00      912.95     12.91 o 
   5  -1   7      307.17      311.19      9.81 o 
   6  -1   7      619.78      591.52     15.04 o 
   7  -1   7      116.33      116.26     16.55 o 
   8  -1   7      509.44      489.49     34.70 o 
   9  -1   7      143.37      143.46     17.49 o 
  10  -1   7      111.17      110.19     23.06 o 
 -12   0   7       71.42       73.62     17.37 o 
 -11   0   7      288.34      324.79     19.37 o 
 -10   0   7      559.01      574.81     18.43 o 
  -9   0   7      830.74      845.44     21.87 o 
  -8   0   7      473.71      484.28     12.05 o 
  -7   0   7     1917.06     1866.05     25.53 o 
  -6   0   7      254.42      259.58      7.07 o 
  -5   0   7     2695.01     2648.04     24.94 o 
  -4   0   7      118.70      102.61      5.00 o 
  -3   0   7     5352.91     5322.75     46.23 o 
  -2   0   7     2273.12     2358.88     21.15 o 
  -1   0   7     4379.16     4280.67     26.28 o 
   0   0   7      200.81      198.87      3.99 o 
   1   0   7     4932.65     4946.50     25.97 o 
   2   0   7      935.82     1045.17     11.26 o 
   3   0   7     1600.38     1589.24     16.02 o 
   4   0   7      171.45      164.35      7.03 o 
   5   0   7     1132.74     1120.30     22.40 o 
   6   0   7      231.40      239.12      8.90 o 
   7   0   7      659.58      688.20     17.95 o 
   8   0   7        0.66        2.10      5.27 o 
   9   0   7      181.39      186.76     13.21 o 
  10   0   7       46.98       38.56     11.81 o 
 -11   1   7      521.10      501.78     79.48 o 
 -10   1   7       44.15       40.08      8.10 o 
  -9   1   7      856.61      884.94     19.93 o 
  -8   1   7       10.54       13.92      2.85 o 
  -7   1   7      887.75      987.78     14.20 o 
  -6   1   7       40.42       39.20      3.46 o 
  -5   1   7     4027.36     3940.22     28.94 o 
  -4   1   7      260.56      274.71      5.71 o 
  -3   1   7     1965.87     1808.71     17.74 o 
  -2   1   7       25.69       23.87      2.06 o 
  -1   1   7     3895.14     3829.15     22.99 o 
   0   1   7      769.66      784.61      7.92 o 
   1   1   7     2534.94     2457.83     16.29 o 
   2   1   7       85.27       79.35      3.53 o 
   3   1   7     1840.50     1802.61     16.34 o 
   4   1   7       50.71       58.42      4.90 o 
   5   1   7      755.68      761.48     15.06 o 
   6   1   7       20.49       19.72      4.01 o 
   7   1   7      314.44      328.33     13.09 o 
   8   1   7       14.84       15.45      6.60 o 
   9   1   7      192.66      208.42     13.80 o 
 -11   2   7      311.05      308.31     15.65 o 
 -10   2   7      130.53      134.72     11.85 o 
  -9   2   7      977.30      963.03     18.00 o 
  -8   2   7      938.79      959.49     16.97 o 
  -7   2   7     3341.40     3056.53     30.94 o 
  -6   2   7      821.35      832.24     15.08 o 
  -5   2   7     2499.60     2501.38     30.84 o 
  -4   2   7     1029.98     1037.48     12.80 o 
  -3   2   7     3602.35     3754.17     29.14 o 
  -2   2   7     3262.79     3222.87     22.93 o 
  -1   2   7     2798.27     2809.19     17.91 o 
   0   2   7     3478.75     3469.07     20.67 o 
   1   2   7     1291.80     1294.78     11.41 o 
   2   2   7     1125.10     1104.21     11.84 o 
   3   2   7      959.33      965.63     12.61 o 
   4   2   7      271.69      275.32      7.86 o 
   5   2   7      174.62      173.56      8.08 o 
   6   2   7      379.81      374.98     11.29 o 
   7   2   7      183.55      184.08     10.34 o 
   8   2   7      230.84      259.72     15.81 o 
   9   2   7        6.99        9.69      8.03 o 
 -12   3   7     1067.13     1115.80     38.60 o 
 -11   3   7       35.82       29.21      7.69 o 
 -10   3   7      783.38      782.48     17.27 o 
  -9   3   7      243.79      221.62      9.14 o 
  -8   3   7     1252.21     1219.97     19.34 o 
  -7   3   7      242.73      238.42      8.05 o 
  -6   3   7     2708.71     2594.48     33.84 o 
  -5   3   7      118.13      127.50      4.49 o 
  -4   3   7     4314.94     4456.79     37.21 o 
  -3   3   7      124.73      112.34      4.41 o 
  -2   3   7     3781.95     3627.44     29.13 o 
  -1   3   7      164.51      153.70      4.35 o 
   0   3   7     2549.38     2504.78     18.37 o 
   1   3   7      271.47      303.53      5.97 o 
   2   3   7     1481.77     1471.88     17.45 o 
   3   3   7        8.58        5.61      2.65 o 
   4   3   7     1349.42     1333.37     20.19 o 
   5   3   7      257.34      265.57     11.04 o 
   6   3   7      583.69      595.72     17.36 o 
   7   3   7       10.05        9.68      8.10 o 
   8   3   7      189.85      213.94     14.64 o 
   9   3   7        7.28        6.96      6.93 o 
 -12   4   7        4.23        4.28      9.21 o 
 -11   4   7        0.87       -1.29      5.36 o 
 -10   4   7      502.59      551.09     22.86 o 
  -9   4   7       19.50       15.11      5.19 o 
  -8   4   7     1310.56     1301.19     22.48 o 
  -7   4   7      482.24      443.75     25.33 o 
  -6   4   7     1694.64     1713.05     25.96 o 
  -5   4   7      432.90      452.83     13.33 o 
  -4   4   7     4647.16     4498.88     33.72 o 
  -3   4   7        3.53        4.06      1.94 o 
  -2   4   7     2695.91     2732.54     22.63 o 
  -1   4   7       67.23       85.03      3.93 o 
   0   4   7     1601.63     1557.98     15.10 o 
   1   4   7      335.05      352.32      6.75 o 
   2   4   7     1640.10     1661.95     19.69 o 
   3   4   7      373.45      381.31     10.57 o 
   4   4   7     1027.92     1023.97     18.34 o 
   5   4   7      164.35      177.24      8.78 o 
   6   4   7      349.62      353.98     14.15 o 
   7   4   7       21.03       16.94      6.03 o 
   8   4   7       82.50       98.44     15.30 o 
 -12   5   7      297.75      276.57     17.85 o 
 -11   5   7       73.21       70.25      7.80 o 
 -10   5   7      272.28      265.94     13.36 o 
  -9   5   7      238.48      227.62     11.75 o 
  -8   5   7      528.56      526.37     14.21 o 
  -7   5   7      748.68      740.12     18.94 o 
  -6   5   7     1708.71     1649.73     28.73 o 
  -5   5   7      666.77      672.52     14.84 o 
  -4   5   7       62.78       70.27      3.90 o 
  -3   5   7      811.19      806.53     10.37 o 
  -2   5   7     1293.25     1276.78     13.67 o 
  -1   5   7     1869.60     1830.01     16.55 o 
   0   5   7     1917.57     1924.77     17.79 o 
   1   5   7     1365.50     1337.40     18.77 o 
   2   5   7     1038.32     1034.21     19.04 o 
   3   5   7       59.36       58.81      8.67 o 
   4   5   7      247.87      258.32      9.95 o 
   5   5   7      233.82      257.24     10.51 o 
   6   5   7      147.47      126.65     10.87 o 
   7   5   7      188.92      179.88     14.68 o 
   8   5   7      108.69       90.50     19.77 o 
 -12   6   7       30.05       20.34     13.23 o 
 -11   6   7      361.61      347.12     14.02 o 
 -10   6   7      199.88      204.32     11.10 o 
  -9   6   7      727.25      690.04     17.38 o 
  -8   6   7      240.96      245.81     11.08 o 
  -7   6   7      978.71      993.38     20.75 o 
  -6   6   7       22.44       15.84      3.45 o 
  -5   6   7     1250.75     1235.35     17.32 o 
  -4   6   7      506.99      483.27      8.02 o 
  -3   6   7     2118.85     2084.99     18.54 o 
  -2   6   7      450.08      406.97      8.83 o 
  -1   6   7     2330.61     2335.86     19.86 o 
   0   6   7      155.51      134.52      5.44 o 
   1   6   7     1168.66     1114.34     15.74 o 
   2   6   7       20.95       22.31      4.14 o 
   3   6   7     1682.81     1649.41     26.99 o 
   4   6   7       32.38       43.13      5.96 o 
   5   6   7      384.25      427.21     15.94 o 
   6   6   7        9.69       12.06      5.91 o 
   7   6   7      244.57      238.32     18.43 o 
 -12   7   7       22.70       25.47      7.13 o 
 -11   7   7      429.02      408.36     15.14 o 
 -10   7   7       59.42       64.20      7.11 o 
  -9   7   7     1231.85     1266.18     27.80 o 
  -8   7   7      119.34      122.98     12.00 o 
  -7   7   7      773.79      766.23     18.50 o 
  -6   7   7      192.26      194.24      7.04 o 
  -5   7   7     1181.47     1196.05     16.90 o 
  -4   7   7      203.23      191.69      5.12 o 
  -3   7   7     1381.57     1431.77     14.90 o 
  -2   7   7      300.16      284.43      6.24 o 
  -1   7   7     1198.42     1194.59     15.62 o 
   0   7   7      253.11      258.79      7.53 o 
   1   7   7      472.00      452.52     13.02 o 
   2   7   7      149.51      154.15     12.36 o 
   3   7   7       59.23       52.70      6.76 o 
   4   7   7        0.58        5.22      3.94 o 
   5   7   7      193.84      194.54     12.48 o 
   6   7   7       22.73       26.71     12.02 o 
 -12   8   7      228.08      214.85     14.82 o 
 -11   8   7      143.63      137.60     12.60 o 
 -10   8   7      258.97      269.68     12.05 o 
  -9   8   7       74.27       69.40      7.16 o 
  -8   8   7      652.74      654.77     14.45 o 
  -7   8   7      545.39      553.70     12.22 o 
  -6   8   7      490.90      497.68     13.35 o 
  -5   8   7      390.35      387.25      9.70 o 
  -4   8   7      839.33      837.36     10.41 o 
  -3   8   7      514.30      472.35      9.19 o 
  -2   8   7      449.24      471.79     11.35 o 
  -1   8   7      535.03      503.43     10.35 o 
   0   8   7      850.90      839.30     18.26 o 
   1   8   7      294.40      296.87     18.13 o 
   2   8   7      283.87      284.64     11.95 o 
   3   8   7      157.14      130.73      9.97 o 
   4   8   7       78.95       63.68      8.56 o 
   5   8   7       43.57       32.53      8.21 o 
 -11   9   7       24.09       23.20      6.13 o 
 -10   9   7      687.21      679.66     15.33 o 
  -9   9   7       11.06       10.51      2.97 o 
  -8   9   7      949.12      981.76     16.69 o 
  -7   9   7        5.86        6.94      3.35 o 
  -6   9   7     1218.25     1237.22     20.98 o 
  -5   9   7        0.48        1.22      1.81 o 
  -4   9   7      924.59      922.05     14.92 o 
  -3   9   7       39.53       40.19      3.55 o 
  -2   9   7     1273.32     1238.56     16.56 o 
  -1   9   7      157.75      151.20      9.34 o 
   0   9   7      668.42      688.29     15.41 o 
   1   9   7        0.03       -0.25      3.13 o 
   2   9   7      205.23      212.93     11.33 o 
   3   9   7        3.33       -0.40      4.42 o 
   4   9   7      310.66      329.47     18.99 o 
 -11  10   7      385.08      394.95     12.14 o 
 -10  10   7      140.90      144.88     12.37 o 
  -9  10   7       81.24       67.44      7.22 o 
  -8  10   7      528.05      542.94     26.22 o 
  -7  10   7      182.90      165.32      7.63 o 
  -6  10   7      504.77      487.69     11.49 o 
  -5  10   7      445.30      458.47     10.10 o 
  -4  10   7      309.53      291.71      7.57 o 
  -3  10   7      130.65      128.24      7.32 o 
  -2  10   7      352.96      354.84     10.83 o 
  -1  10   7       35.27       34.18      4.75 o 
   0  10   7      243.97      255.22     15.56 o 
   1  10   7      277.67      289.44     12.35 o 
   2  10   7      290.07      262.56     16.20 o 
   3  10   7      105.79      104.15     15.81 o 
 -10  11   7      275.66      263.00     13.96 o 
  -9  11   7      307.91      313.40     11.22 o 
  -8  11   7      108.24      101.39      7.05 o 
  -7  11   7      591.33      603.32     13.12 o 
  -6  11   7       76.41       65.26      5.70 o 
  -5  11   7      258.24      255.13      7.44 o 
  -4  11   7       86.49       89.82      7.29 o 
  -3  11   7      720.66      757.24     15.98 o 
  -2  11   7       77.35       73.98      6.74 o 
  -1  11   7      439.25      476.58     23.37 o 
   0  11   7       97.92       83.17     19.37 o 
   1  11   7      198.54      208.11     15.13 o 
   2  11   7       28.70        6.64      5.66 o 
  -9  12   7      386.16      409.60     11.96 o 
  -8  12   7        0.51        1.66      8.44 o 
  -7  12   7      547.53      566.29     19.42 o 
  -6  12   7        8.16       28.63     13.74 o 
  -5  12   7      905.45      953.72     19.77 o 
  -4  12   7       16.25       15.59      4.08 o 
  -3  12   7       93.28       85.34      8.35 o 
  -2  12   7        3.29       -0.46      3.71 o 
  -1  12   7      432.43      448.75     19.01 o 
   0  12   7       35.23       36.64      8.51 o 
   1  12   7      382.75      364.80     19.01 o 
  -7  13   7      333.54      353.39     15.86 o 
  -6  13   7       92.32      112.22     11.09 o 
  -5  13   7       51.52       48.38      7.66 o 
  -4  13   7      167.75      177.43     11.92 o 
  -3  13   7      408.89      411.47     16.91 o 
  -2  13   7      157.16      158.32     12.39 o 
   0 -14   8      417.10      416.68     16.12 o 
   1 -14   8       90.77       79.15     11.55 o 
   2 -14   8      465.21      425.70     15.45 o 
   3 -14   8       80.68       63.19      9.95 o 
   4 -14   8      264.42      275.14     17.22 o 
  -2 -13   8       54.18       52.59      8.34 o 
  -1 -13   8      247.19      221.91     17.44 o 
   0 -13   8       78.92       74.28      7.58 o 
   1 -13   8      492.46      482.77     14.76 o 
   2 -13   8      119.74      119.78      8.30 o 
   3 -13   8      384.76      430.80     16.89 o 
   4 -13   8       15.52       15.96      6.23 o 
   5 -13   8      342.05      345.27     20.17 o 
   6 -13   8        7.47        9.19      6.67 o 
  -4 -12   8        1.35        3.51      4.90 o 
  -3 -12   8      235.01      214.26     13.45 o 
  -2 -12   8        0.01       -3.35      3.50 o 
  -1 -12   8      756.97      784.79     19.33 o 
   0 -12   8       11.17       10.53      6.86 o 
   1 -12   8      596.97      577.32     16.80 o 
   2 -12   8       15.18        7.92      4.05 o 
   3 -12   8      942.60     1003.95     24.93 o 
   4 -12   8        0.20        3.02      4.61 o 
   5 -12   8      316.42      317.63     18.94 o 
   6 -12   8        0.77        1.35      5.13 o 
   7 -12   8      471.76      501.84     26.24 o 
   8 -12   8        0.08        4.21      6.08 o 
  -5 -11   8      501.18      491.16     15.81 o 
  -4 -11   8      162.58      162.31     11.33 o 
  -3 -11   8      408.54      424.35     14.72 o 
  -2 -11   8      328.41      340.98     12.79 o 
  -1 -11   8      378.97      352.70     13.78 o 
   0 -11   8      664.20      641.73     17.51 o 
   1 -11   8      693.41      718.02     17.92 o 
   2 -11   8      748.06      756.50     18.48 o 
   3 -11   8      165.19      167.77     10.83 o 
   4 -11   8      514.04      486.35     21.33 o 
   5 -11   8      187.33      202.60     15.44 o 
   6 -11   8      129.24      127.34     14.90 o 
   7 -11   8      185.63      179.75     16.58 o 
   8 -11   8      107.72      113.39     18.98 o 
  -6 -10   8       48.22       30.95      6.02 o 
  -5 -10   8        8.02       10.00      3.42 o 
  -4 -10   8      770.53      784.73     19.67 o 
  -3 -10   8       87.51       80.94      8.60 o 
  -2 -10   8      622.98      621.53     17.90 o 
  -1 -10   8       82.00       75.40      7.64 o 
   0 -10   8      469.64      468.46     14.27 o 
   1 -10   8       92.99       77.06     15.81 o 
   2 -10   8      720.33      736.04     17.10 o 
   3 -10   8      108.06       98.87      9.04 o 
   4 -10   8      702.67      700.58     25.42 o 
   5 -10   8      159.92      149.71     13.42 o 
   6 -10   8      452.69      467.25     18.89 o 
   7 -10   8       55.62       53.74      9.20 o 
   8 -10   8      394.79      412.29     30.52 o 
   9 -10   8       29.68        7.19      6.97 o 
  -7  -9   8       36.88       27.77      5.65 o 
  -6  -9   8     1208.60     1245.44     20.32 o 
  -5  -9   8      125.28      133.02      9.26 o 
  -4  -9   8      676.12      670.27     19.46 o 
  -3  -9   8        4.00        7.80      5.91 o 
  -2  -9   8      763.99      777.17     31.26 o 
  -1  -9   8        8.64       14.70      4.62 o 
   0  -9   8     1627.88     1650.38     26.43 o 
   1  -9   8      197.77      200.99     11.34 o 
   2  -9   8     1148.18     1188.95     24.51 o 
   3  -9   8      164.60      151.96      9.61 o 
   4  -9   8     1098.70     1095.99     24.70 o 
   5  -9   8      105.44      114.80     16.97 o 
   6  -9   8      741.97      731.14     23.84 o 
   7  -9   8       73.31       86.67     11.17 o 
   8  -9   8      306.90      281.77     17.58 o 
   9  -9   8       21.08       18.14      7.60 o 
  -8  -8   8      351.28      419.84     76.95 o 
  -7  -8   8      184.31      207.54      8.90 o 
  -6  -8   8      363.93      346.74     10.52 o 
  -5  -8   8      655.34      661.13     15.21 o 
  -4  -8   8      526.12      509.96     15.77 o 
  -3  -8   8      600.90      607.50     14.18 o 
  -2  -8   8      955.51      961.70     18.17 o 
  -1  -8   8      416.90      430.11     12.04 o 
   0  -8   8      916.87      890.77     19.20 o 
   1  -8   8      151.38      155.46      6.84 o 
   2  -8   8     1781.60     1722.78     26.33 o 
   3  -8   8      352.61      324.69     12.50 o 
   4  -8   8      340.57      340.36     11.56 o 
   5  -8   8      767.81      767.25     22.50 o 
   6  -8   8      203.11      214.96     13.46 o 
   7  -8   8      301.51      346.63     17.92 o 
   8  -8   8      279.78      262.57     16.69 o 
   9  -8   8      431.24      438.60     22.57 o 
  10  -8   8      162.01      107.63     63.51 o 
  -9  -7   8      147.18      183.76     28.16 o 
  -8  -7   8      102.51      128.20     22.75 o 
  -7  -7   8      442.08      430.12     10.82 o 
  -6  -7   8       46.78       43.22      4.70 o 
  -5  -7   8     1117.21     1060.30     20.15 o 
  -4  -7   8      128.71      120.60      7.17 o 
  -3  -7   8     2367.89     2289.20     25.70 o 
  -2  -7   8      270.66      263.76      7.80 o 
  -1  -7   8     1749.67     1755.22     23.50 o 
   0  -7   8      582.43      585.77     12.54 o 
   1  -7   8     2229.58     2250.14     29.85 o 
   2  -7   8        0.94        0.50      1.90 o 
   3  -7   8     2711.49     2631.98     29.93 o 
   4  -7   8        8.60        9.90      2.64 o 
   5  -7   8     1142.74     1127.97     31.40 o 
   6  -7   8       63.57       54.48     10.97 o 
   7  -7   8      456.91      451.42     20.27 o 
   8  -7   8        0.04       -3.23      4.41 o 
   9  -7   8       21.58       29.20      8.07 o 
  10  -7   8        7.60       -1.36     10.99 o 
 -10  -6   8       10.11       27.17      9.39 o 
  -9  -6   8      319.10      315.96     30.38 o 
  -8  -6   8       45.80       55.83     16.43 o 
  -7  -6   8      710.71      712.21     13.31 o 
  -6  -6   8      186.22      178.74      8.35 o 
  -5  -6   8     1299.84     1284.87     18.06 o 
  -4  -6   8      371.31      352.21      9.73 o 
  -3  -6   8      370.65      433.01      9.98 o 
  -2  -6   8      239.87      244.45      7.18 o 
  -1  -6   8     1765.08     1745.41     23.98 o 
   0  -6   8      114.37      110.31      6.42 o 
   1  -6   8     3198.37     3143.00     40.99 o 
   2  -6   8      333.41      332.29      9.10 o 
   3  -6   8     1671.51     1639.22     22.21 o 
   4  -6   8       28.45       22.02      3.64 o 
   5  -6   8      447.80      431.99     16.98 o 
   6  -6   8      104.05       95.40     15.33 o 
   7  -6   8      408.72      436.45     19.96 o 
   8  -6   8        3.45       13.08      6.69 o 
   9  -6   8      640.78      660.60     27.48 o 
  10  -6   8        4.14       -8.61      9.52 o 
 -10  -5   8      181.25      189.74     22.13 o 
  -9  -5   8      143.68      125.19     21.75 o 
  -8  -5   8      551.05      570.82     27.65 o 
  -7  -5   8      422.28      427.29     10.61 o 
  -6  -5   8      387.90      390.24     12.15 o 
  -5  -5   8      383.99      389.84     10.09 o 
  -4  -5   8      689.51      708.06     12.85 o 
  -3  -5   8     1052.77      961.27     13.32 o 
  -2  -5   8     1861.62     1899.95     20.09 o 
  -1  -5   8      992.47      960.61     12.61 o 
   0  -5   8     3668.78     3778.75     59.87 o 
   1  -5   8     1325.21     1357.53     20.74 o 
   2  -5   8      938.01      903.86     14.95 o 
   3  -5   8      356.34      379.69     22.43 o 
   4  -5   8     1688.56     1698.61     26.21 o 
   5  -5   8      232.69      237.69     14.71 o 
   6  -5   8      598.47      596.77     21.69 o 
   7  -5   8      277.38      307.29     20.92 o 
   8  -5   8      392.89      395.03     16.87 o 
   9  -5   8      166.28      161.82     24.20 o 
  10  -5   8      230.60      199.49     24.74 o 
 -11  -4   8        2.96       11.35      8.40 o 
 -10  -4   8      307.65      347.27     28.22 o 
  -9  -4   8        2.42       12.72      8.89 o 
  -8  -4   8      198.49       77.21     16.42 o 
  -7  -4   8        5.83        9.66      5.59 o 
  -6  -4   8     1172.77     1198.38     20.08 o 
  -5  -4   8      365.15      343.41      9.06 o 
  -4  -4   8     2832.84     2817.47     27.04 o 
  -3  -4   8       24.75       28.77      2.92 o 
  -2  -4   8     2379.44     2408.48     20.72 o 
  -1  -4   8      149.10      141.91      4.59 o 
   0  -4   8     1532.09     1495.23     14.71 o 
   1  -4   8       14.82       26.41      2.91 o 
   2  -4   8     2696.48     2593.07     24.87 o 
   3  -4   8       95.01      102.66      5.55 o 
   4  -4   8      763.63      703.34     14.32 o 
   5  -4   8        7.37       10.93      4.26 o 
   6  -4   8      451.65      457.01     17.94 o 
   7  -4   8       13.22        2.23      7.72 o 
   8  -4   8      429.84      459.51     17.88 o 
   9  -4   8       18.02       17.09      9.56 o 
  10  -4   8      116.08      314.53     30.64 o 
 -11  -3   8       45.31       46.21     14.63 o 
 -10  -3   8      283.73      265.35     17.07 o 
  -9  -3   8       37.92       48.50      9.95 o 
  -8  -3   8      929.18      938.91     22.57 o 
  -7  -3   8      182.52      192.59      9.49 o 
  -6  -3   8     1562.75     1573.52     20.31 o 
  -5  -3   8      305.01      277.31      7.21 o 
  -4  -3   8     1328.43     1326.21     14.90 o 
  -3  -3   8      349.79      359.56      7.62 o 
  -2  -3   8     1491.55     1436.95     14.03 o 
  -1  -3   8     1530.90     1563.47     13.83 o 
   0  -3   8     1291.94     1220.00     10.70 o 
   1  -3   8      841.22      799.95     11.76 o 
   2  -3   8     2408.09     2466.53     33.97 o 
   3  -3   8      192.99      201.79      6.77 o 
   4  -3   8     1871.55     1905.80     26.68 o 
   5  -3   8      111.95      111.90      7.01 o 
   6  -3   8      685.60      683.15     19.42 o 
   7  -3   8      108.19      103.38     18.85 o 
   8  -3   8      152.10      280.21     25.96 o 
   9  -3   8      120.67      111.13     15.71 o 
  10  -3   8      134.02      158.25     16.93 o 
 -11  -2   8      351.50      387.35     19.62 o 
 -10  -2   8      181.38      171.36     11.89 o 
  -9  -2   8      496.13      506.37     17.73 o 
  -8  -2   8      577.72      582.53     17.88 o 
  -7  -2   8      817.37      829.45     20.28 o 
  -6  -2   8     1739.74     1688.92     23.70 o 
  -5  -2   8     4864.78     4899.48     39.55 o 
  -4  -2   8     1590.89     1633.14     18.17 o 
  -3  -2   8     2482.58     2499.93     32.74 o 
  -2  -2   8      476.49      493.43      8.36 o 
  -1  -2   8     2050.44     1905.67     16.45 o 
   0  -2   8     2390.61     2486.10     17.65 o 
   1  -2   8     4413.39     4395.16     30.63 o 
   2  -2   8      927.65      915.18      9.51 o 
   3  -2   8     1189.44     1114.78     13.13 o 
   4  -2   8       38.53       34.91      3.97 o 
   5  -2   8     1222.69     1242.47     18.13 o 
   6  -2   8       23.47       24.36      5.81 o 
   8  -2   8       46.30       56.47     11.44 o 
   9  -2   8      169.31      281.35     64.66 o 
  10  -2   8       25.40       21.29      9.98 o 
 -12  -1   8        0.09       18.19     10.38 o 
 -11  -1   8      229.63      236.40     16.19 o 
 -10  -1   8       23.22       21.94      5.87 o 
  -9  -1   8      930.25      958.47     27.01 o 
  -8  -1   8       15.80       17.20      5.02 o 
  -7  -1   8     2533.39     2563.37     42.49 o 
  -6  -1   8       33.57       26.59      4.26 o 
  -5  -1   8     3321.36     3392.16     34.54 o 
  -4  -1   8      407.46      419.96      9.92 o 
  -3  -1   8     5030.49     5048.23     73.53 o 
  -2  -1   8       26.86       24.32      2.30 o 
  -1  -1   8     4850.46     4792.40     30.10 o 
   0  -1   8       44.07       41.58      2.38 o 
   1  -1   8     1688.72     1593.11     11.50 o 
   2  -1   8      197.71      193.67      4.36 o 
   3  -1   8     4557.07     4662.22     29.72 o 
   4  -1   8        0.80        2.59      2.12 o 
   5  -1   8     1108.61     1105.93     17.46 o 
   6  -1   8        5.32       27.57      8.10 o 
   7  -1   8      211.06      224.34     18.09 o 
   8  -1   8        0.05        2.09      5.46 o 
   9  -1   8       89.30      106.19     15.76 o 
  10  -1   8       88.08       95.81     23.17 o 
 -12   0   8       91.97      114.48     20.83 o 
 -11   0   8      318.72      316.02     19.20 o 
 -10   0   8       11.46       12.74      7.65 o 
  -9   0   8      579.35      574.19     17.77 o 
  -8   0   8      202.86      209.02     12.24 o 
  -7   0   8     1316.24     1264.50     20.47 o 
  -6   0   8     1204.87     1199.91     15.21 o 
  -5   0   8     1830.70     1810.03     17.79 o 
  -4   0   8      950.83      962.08     13.05 o 
  -3   0   8     2533.77     2445.87     25.38 o 
  -2   0   8     1950.66     2072.78     19.38 o 
  -1   0   8     2236.21     2231.26     17.18 o 
   0   0   8     1355.04     1325.89     11.57 o 
   1   0   8     4306.18     4349.19     26.94 o 
   2   0   8     1625.95     1570.45     14.21 o 
   3   0   8     1099.16     1077.29     13.60 o 
   4   0   8     1348.64     1382.26     19.60 o 
   5   0   8      326.96      322.38      9.99 o 
   6   0   8      204.59      210.70     11.52 o 
   7   0   8      257.28      251.16     13.95 o 
   8   0   8       90.59      109.94     11.47 o 
   9   0   8      153.40      156.43     12.27 o 
 -12   1   8      178.92      213.24     20.90 o 
 -11   1   8      101.80       96.00     28.42 o 
 -10   1   8      477.72      456.25     21.66 o 
  -9   1   8      157.47      157.59      9.89 o 
  -8   1   8     1520.09     1484.42     18.84 o 
  -7   1   8      503.99      500.48     10.00 o 
  -6   1   8     2076.74     2076.03     22.68 o 
  -5   1   8      515.29      517.73      8.66 o 
  -4   1   8     3018.33     2973.79     23.54 o 
  -3   1   8      452.31      441.09      7.30 o 
  -2   1   8      335.78      258.81      5.34 o 
  -1   1   8      563.97      559.30      6.60 o 
   0   1   8     3458.89     3461.10     20.32 o 
   1   1   8      321.40      313.55      4.92 o 
   2   1   8     2802.03     2891.95     21.69 o 
   3   1   8        9.37       12.53      2.39 o 
   4   1   8      999.00      994.47     16.89 o 
   5   1   8      228.69      222.61      8.70 o 
   6   1   8      619.63      644.38     14.87 o 
   7   1   8       74.11       69.51      9.43 o 
   8   1   8      361.43      374.71     17.06 o 
   9   1   8       36.45       49.23     11.63 o 
 -12   2   8      200.92      217.45     25.83 o 
 -11   2   8        0.06        4.87      4.58 o 
 -10   2   8      505.65      476.55     15.89 o 
  -9   2   8       19.81       19.51      5.50 o 
  -8   2   8      564.03      596.80     13.35 o 
  -7   2   8      151.01      127.21      6.84 o 
  -6   2   8     1534.14     1504.30     21.24 o 
  -5   2   8        1.00        2.04      1.67 o 
  -4   2   8     2571.33     2581.01     23.59 o 
  -3   2   8       29.38       27.89      2.41 o 
  -2   2   8     6388.23     6379.78     46.24 o 
  -1   2   8        6.33        9.79      1.27 o 
   0   2   8     2144.77     2058.32     15.12 o 
   1   2   8       84.31       97.87      3.61 o 
   2   2   8     1385.56     1314.64     13.63 o 
   3   2   8       57.22       60.55      3.81 o 
   4   2   8      803.77      806.09     13.66 o 
   5   2   8      347.48      349.27     11.92 o 
   6   2   8      293.47      311.40     10.71 o 
   7   2   8       17.71       19.60      6.15 o 
   8   2   8      232.16      235.49     19.77 o 
   9   2   8       13.15       21.00      9.35 o 
 -12   3   8      252.52      258.61     19.65 o 
 -11   3   8      430.64      500.40     40.91 o 
 -10   3   8      438.72      430.60     13.05 o 
  -9   3   8       75.45       81.53      6.63 o 
  -8   3   8      910.24      907.61     16.74 o 
  -7   3   8       29.46       64.85      5.87 o 
  -6   3   8     1157.28     1136.79     21.49 o 
  -5   3   8     1082.91     1063.36     14.22 o 
  -4   3   8      529.06      530.44      9.47 o 
  -3   3   8     1281.96     1208.56     13.95 o 
  -2   3   8     1760.97     1678.52     16.08 o 
  -1   3   8      460.21      461.84      7.47 o 
   0   3   8     2012.05     1992.21     16.59 o 
   1   3   8      620.46      610.60      9.04 o 
   2   3   8      576.37      555.59      9.76 o 
   3   3   8      434.74      450.52     11.35 o 
   4   3   8      360.72      328.52     10.65 o 
   5   3   8       57.72       55.31      7.38 o 
   6   3   8      424.13      409.85     17.21 o 
   7   3   8       90.93       86.53     10.87 o 
   8   3   8       69.16       56.46     20.85 o 
 -12   4   8       93.58      115.62     22.62 o 
 -11   4   8      260.68      252.72     11.31 o 
 -10   4   8       39.68       41.45      5.25 o 
  -9   4   8      627.85      608.14     16.12 o 
  -8   4   8      134.07      128.42      8.57 o 
  -7   4   8     1870.05     1745.04     28.23 o 
  -6   4   8      265.05      286.03     10.37 o 
  -5   4   8     3198.94     3200.70     34.68 o 
  -4   4   8     2328.80     2331.83     22.37 o 
  -3   4   8     2697.10     2668.58     21.83 o 
  -2   4   8      115.59      119.98      4.14 o 
  -1   4   8     2147.85     2094.21     18.15 o 
   0   4   8       51.64       45.90      3.26 o 
   1   4   8     1257.62     1186.42     13.37 o 
   2   4   8      304.14      270.95      7.83 o 
   3   4   8     1045.54     1006.19     19.63 o 
   4   4   8       27.56       24.73      4.55 o 
   5   4   8      516.55      512.22     14.05 o 
   6   4   8        0.04       -2.72      4.14 o 
   7   4   8      241.01      276.12     16.23 o 
   8   4   8       20.72       21.99      8.10 o 
 -12   5   8      183.93      202.29     26.24 o 
 -11   5   8      287.63      286.00     18.86 o 
 -10   5   8      142.15      141.50     10.16 o 
  -9   5   8     1137.07     1130.63     22.49 o 
  -8   5   8       95.40      109.56      8.94 o 
  -7   5   8     2171.00     2148.62     37.20 o 
  -6   5   8      133.34      138.86      8.65 o 
  -5   5   8     1826.85     1802.56     22.29 o 
  -4   5   8     1736.91     1683.09     16.72 o 
  -3   5   8     1380.91     1357.40     14.73 o 
  -2   5   8      607.02      604.26      9.55 o 
  -1   5   8     1912.59     1892.38     17.64 o 
   0   5   8       41.28       43.09      3.24 o 
   1   5   8     1909.92     1876.58     21.00 o 
   2   5   8      272.43      275.57     10.43 o 
   3   5   8      705.63      670.75     15.96 o 
   4   5   8        4.80        8.58      3.55 o 
   5   5   8      167.25      170.15     10.09 o 
   6   5   8       50.47       55.17      7.87 o 
   7   5   8       76.74       76.08     23.23 o 
 -12   6   8      150.92      172.62     16.16 o 
 -11   6   8      314.08      318.92     16.61 o 
 -10   6   8      287.62      286.07     12.30 o 
  -9   6   8      194.92      185.13     11.35 o 
  -8   6   8      315.55      299.03     12.27 o 
  -7   6   8      383.87      378.33     12.90 o 
  -6   6   8     1032.43     1002.17     20.72 o 
  -5   6   8      205.43      219.24      7.38 o 
  -4   6   8     2040.59     1997.83     18.91 o 
  -3   6   8      178.74      186.92      5.37 o 
  -2   6   8     1312.52     1300.84     14.21 o 
  -1   6   8      445.55      451.47      8.33 o 
   0   6   8      950.37      963.62     14.46 o 
   1   6   8      316.04      317.69      8.68 o 
   2   6   8      201.80      204.09      9.80 o 
   3   6   8       34.71       36.70      5.90 o 
   4   6   8      681.70      657.74     18.11 o 
   5   6   8       73.12       66.36      7.14 o 
   6   6   8       73.49       73.89     10.48 o 
   7   6   8       37.03       14.29      8.80 o 
 -12   7   8      335.13      288.79     15.87 o 
 -11   7   8        5.30        5.89      4.54 o 
 -10   7   8      441.76      417.82     14.66 o 
  -9   7   8      107.50      115.29      9.03 o 
  -8   7   8     1282.50     1291.07     30.99 o 
  -7   7   8       18.86       18.95      3.28 o 
  -6   7   8     1525.55     1520.38     21.26 o 
  -5   7   8        0.34        0.51      1.44 o 
  -4   7   8      631.81      650.18     10.08 o 
  -3   7   8      114.70      109.02      4.53 o 
  -2   7   8      436.38      441.85      8.21 o 
  -1   7   8       25.37       22.32      3.91 o 
   0   7   8      840.62      848.03     14.04 o 
   1   7   8        8.02        9.43      3.40 o 
   2   7   8     1589.71     1568.14     26.91 o 
   3   7   8       12.42        3.81      4.04 o 
   4   7   8      300.55      330.79     13.53 o 
   5   7   8        2.60        1.67      4.65 o 
   6   7   8       60.40       61.31     11.62 o 
 -12   8   8      274.39      264.15     15.97 o 
 -11   8   8       67.95       57.08      8.63 o 
 -10   8   8      411.83      418.14     14.90 o 
  -9   8   8      196.70      201.93      8.69 o 
  -8   8   8      639.42      622.50     14.40 o 
  -7   8   8      242.76      258.73      8.82 o 
  -6   8   8     1600.49     1626.29     18.96 o 
  -5   8   8       44.71       43.82      3.47 o 
  -4   8   8      871.62      897.12     11.91 o 
  -3   8   8      544.72      528.90      8.78 o 
  -2   8   8      879.64      862.89     13.73 o 
  -1   8   8       70.75       85.34      5.46 o 
   0   8   8      682.78      669.00     14.94 o 
   1   8   8      257.09      282.07     11.60 o 
   2   8   8      184.89      189.86     13.92 o 
   3   8   8      211.50      234.49     12.03 o 
   4   8   8       16.10       19.10      5.78 o 
   5   8   8       46.81       35.40      8.84 o 
 -11   9   8      244.13      250.68     11.32 o 
 -10   9   8      242.73      252.01      9.57 o 
  -9   9   8      317.89      320.45     10.04 o 
  -8   9   8      364.93      349.84     10.22 o 
  -7   9   8      162.64      157.63      5.63 o 
  -6   9   8       58.81       56.92      5.12 o 
  -5   9   8      592.51      587.10     12.83 o 
  -4   9   8      339.43      349.02      8.56 o 
  -3   9   8      503.05      536.02     10.78 o 
  -2   9   8      299.32      299.90      8.47 o 
  -1   9   8      620.48      617.16     14.49 o 
   0   9   8      291.17      280.84     11.78 o 
   1   9   8      236.68      238.60     11.44 o 
   2   9   8       79.61       67.04      7.79 o 
   3   9   8      192.87      200.15     21.86 o 
   4   9   8       75.11       50.52      9.86 o 
 -11  10   8      257.20      257.48     13.22 o 
 -10  10   8        1.21        3.63      6.02 o 
  -9  10   8      347.88      355.70     13.68 o 
  -8  10   8       18.30       21.05      3.88 o 
  -7  10   8     1035.57     1092.14     19.26 o 
  -6  10   8      129.30      136.82      6.87 o 
  -5  10   8     1644.86     1703.95     23.24 o 
  -4  10   8       34.10       33.27      3.71 o 
  -3  10   8      712.02      703.23     15.64 o 
  -2  10   8        7.37        4.60      3.16 o 
  -1  10   8      550.87      562.44     14.56 o 
   0  10   8       20.04       19.68      5.03 o 
   1  10   8      450.00      458.63     17.66 o 
   2  10   8       18.96       11.92      7.48 o 
   3  10   8      255.05      211.74     16.45 o 
 -10  11   8       90.27       87.87      9.74 o 
  -9  11   8      192.92      185.27     14.72 o 
  -8  11   8      133.39      144.63      8.28 o 
  -7  11   8      482.41      485.83     13.35 o 
  -6  11   8      281.77      300.49      8.77 o 
  -5  11   8      320.78      312.86      8.82 o 
  -4  11   8      316.91      336.94      9.31 o 
  -3  11   8      474.76      467.76     12.95 o 
  -2  11   8      207.17      214.13      9.87 o 
  -1  11   8      192.15      195.11     12.17 o 
   0  11   8       54.17       60.37      8.13 o 
   1  11   8      240.06      216.39     15.69 o 
   2  11   8       28.75       20.76      7.11 o 
  -9  12   8       80.86       74.13      6.58 o 
  -8  12   8      254.38      260.50      9.56 o 
  -7  12   8       47.53       43.71      7.77 o 
  -6  12   8      328.66      334.97     18.63 o 
  -5  12   8       31.45       19.44     11.46 o 
  -4  12   8      451.05      469.62     18.32 o 
  -3  12   8       15.45       24.71      5.51 o 
  -2  12   8      253.56      298.18     13.91 o 
  -1  12   8       58.01       52.05      8.40 o 
   0  12   8      151.71      152.87     18.09 o 
  -7  13   8        0.78        8.42      6.05 o 
  -6  13   8      273.76      306.14     15.14 o 
  -5  13   8       16.81       14.15      5.42 o 
  -4  13   8      117.71      116.81     11.76 o 
  -3  13   8       41.62       37.52      6.82 o 
   1 -14   9      243.27      244.70     15.80 o 
   2 -14   9        7.07        8.95      5.39 o 
   3 -14   9      445.84      477.65     22.95 o 
   4 -14   9        2.52        2.92      5.87 o 
  -2 -13   9      122.11      102.92     10.61 o 
  -1 -13   9      161.14      154.23     14.15 o 
   0 -13   9       72.60       69.73      7.52 o 
   1 -13   9      389.42      395.85     18.08 o 
   2 -13   9      133.87      131.82     10.69 o 
   3 -13   9      229.64      238.87     16.05 o 
   4 -13   9       72.01       61.86     10.76 o 
   5 -13   9      146.40      165.84     15.16 o 
   6 -13   9      170.29      166.34     15.82 o 
  -4 -12   9      253.23      234.68     14.68 o 
  -3 -12   9       75.55       50.97      8.16 o 
  -2 -12   9      399.45      388.57     16.61 o 
  -1 -12   9      124.47      124.70     11.47 o 
   0 -12   9      388.67      387.95     15.25 o 
   1 -12   9      184.22      182.23     10.97 o 
   2 -12   9      229.60      244.73     13.11 o 
   3 -12   9      226.61      238.23     15.17 o 
   4 -12   9      857.90      845.14     30.49 o 
   5 -12   9      102.46      103.31     13.58 o 
   6 -12   9      339.57      320.47     20.96 o 
   7 -12   9        2.40       10.77      7.27 o 
  -5 -11   9        0.80       -3.37      5.04 o 
  -4 -11   9      543.05      572.07     26.81 o 
  -3 -11   9        0.45       -1.65      2.60 o 
  -2 -11   9      453.32      449.94     16.45 o 
  -1 -11   9       27.32       24.41      5.49 o 
   0 -11   9      491.46      471.24     15.42 o 
   1 -11   9       10.03        9.01      4.06 o 
   2 -11   9      957.72     1001.54     25.06 o 
   3 -11   9       61.28       63.90     13.38 o 
   4 -11   9      587.86      594.97     25.16 o 
   5 -11   9       28.87       27.02      7.73 o 
   6 -11   9      451.70      427.13     24.01 o 
   7 -11   9       10.69        5.65      5.81 o 
   8 -11   9      240.02      238.79     20.52 o 
  -6 -10   9      133.36      121.80      9.63 o 
  -5 -10   9       33.21       25.80      5.61 o 
  -4 -10   9      307.80      305.52     12.61 o 
  -3 -10   9      243.53      225.33     11.86 o 
  -2 -10   9      837.55      854.02     21.38 o 
  -1 -10   9      664.36      691.56     18.56 o 
   0 -10   9      766.37      782.14     18.85 o 
   1 -10   9      218.52      214.42      9.92 o 
   2 -10   9     1246.49     1267.01     27.46 o 
   3 -10   9      125.52      161.61     10.94 o 
   4 -10   9      394.92      409.66     20.72 o 
   5 -10   9      393.34      412.55     21.84 o 
   6 -10   9      117.71      130.18     15.87 o 
   7 -10   9      278.86      319.27     17.87 o 
   8 -10   9      190.48      208.75     15.42 o 
   9 -10   9       75.91       67.82     15.59 o 
  -7  -9   9      159.17      151.03      9.68 o 
  -6  -9   9       12.10       11.96      4.11 o 
  -5  -9   9      770.77      779.06     21.59 o 
  -4  -9   9      125.61      119.84     10.27 o 
  -3  -9   9     1017.72     1001.36     23.11 o 
  -2  -9   9       13.29        7.09      6.02 o 
  -1  -9   9      915.77      881.12     33.19 o 
   0  -9   9      122.61      116.72     10.16 o 
   1  -9   9     1158.08     1117.15     24.93 o 
   2  -9   9       19.84        9.40      4.18 o 
   3  -9   9     1374.03     1351.62     28.36 o 
   4  -9   9       74.36       69.97      8.12 o 
   5  -9   9      543.83      569.96     28.04 o 
   6  -9   9       80.03       90.61     10.89 o 
   7  -9   9      483.87      477.34     21.60 o 
   8  -9   9       12.72       49.78     16.57 o 
   9  -9   9      191.79      203.11     18.79 o 
  -8  -8   9       17.99        8.35     11.30 o 
  -7  -8   9      149.42      148.35      8.08 o 
  -6  -8   9       26.27       18.73      4.44 o 
  -5  -8   9      412.62      379.62     12.73 o 
  -4  -8   9       65.87       51.11      7.07 o 
  -3  -8   9      743.26      833.50     23.58 o 
  -2  -8   9      269.04      259.89     10.69 o 
  -1  -8   9     1150.05     1110.59     19.50 o 
   0  -8   9      297.07      273.96     11.63 o 
   1  -8   9      759.98      762.52     17.35 o 
   2  -8   9        8.92        9.67      3.17 o 
   3  -8   9      501.89      514.48     16.62 o 
   4  -8   9      120.43      137.80     12.77 o 
   5  -8   9      751.11      819.32     38.19 o 
   6  -8   9      158.29      160.40     12.66 o 
   7  -8   9      215.31      217.32     19.22 o 
   8  -8   9       16.51       20.23      6.85 o 
   9  -8   9      149.18      132.57     15.93 o 
  -9  -7   9       81.79      100.64     21.34 o 
  -8  -7   9      182.62      184.63     27.37 o 
  -7  -7   9      590.05      610.55     12.87 o 
  -6  -7   9      477.02      490.82     14.33 o 
  -5  -7   9      515.23      514.48     14.02 o 
  -4  -7   9      729.74      769.10     16.24 o 
  -3  -7   9     1074.24     1010.46     16.44 o 
  -2  -7   9      595.48      624.66     14.12 o 
  -1  -7   9      232.39      235.40     11.05 o 
   0  -7   9      627.60      655.13     15.54 o 
   1  -7   9      369.72      355.12     11.81 o 
   2  -7   9      354.60      365.31     11.63 o 
   3  -7   9      990.30      957.83     17.29 o 
   4  -7   9      512.53      516.12     13.17 o 
   5  -7   9      226.42      230.28     13.53 o 
   6  -7   9      311.91      286.32     15.83 o 
   7  -7   9       91.30       99.15     12.08 o 
   8  -7   9      288.24      285.37     18.19 o 
   9  -7   9      107.64      129.13     18.97 o 
  10  -7   9       49.74       33.50     14.98 o 
 -10  -6   9      281.24      328.33     28.23 o 
  -9  -6   9        6.33       21.37     12.27 o 
  -8  -6   9      313.52      385.69     20.63 o 
  -7  -6   9        0.77        3.58      2.73 o 
  -6  -6   9      994.64      977.65     17.81 o 
  -5  -6   9      288.10      290.01      9.37 o 
  -4  -6   9     1595.08     1546.05     20.80 o 
  -3  -6   9        8.20        5.28      2.14 o 
  -2  -6   9     2331.36     2248.03     32.35 o 
  -1  -6   9        0.45        3.28      1.98 o 
   0  -6   9     2016.66     1952.98     27.62 o 
   1  -6   9      376.05      360.28     11.13 o 
   2  -6   9     2590.44     2534.10     28.79 o 
   3  -6   9       64.48       66.90      5.53 o 
   4  -6   9     1116.74     1051.35     18.76 o 
   5  -6   9       65.95       72.88      9.11 o 
   6  -6   9      463.66      466.84     20.02 o 
   7  -6   9        5.76       12.81      6.24 o 
   8  -6   9      170.14      199.90     22.50 o 
   9  -6   9       18.83        3.74      6.28 o 
  10  -6   9       99.02       68.38     15.21 o 
 -10  -5   9      328.78      368.28     29.64 o 
  -9  -5   9       29.05       46.48     12.64 o 
  -8  -5   9     1023.11     1082.59     33.81 o 
  -7  -5   9       29.81       33.25      4.07 o 
  -6  -5   9      954.37      972.98     20.97 o 
  -5  -5   9      285.79      323.83      9.44 o 
  -4  -5   9     1404.60     1435.78     17.82 o 
  -3  -5   9      463.73      447.35      9.98 o 
  -2  -5   9     1635.30     1656.83     17.64 o 
  -1  -5   9      214.87      215.14      8.61 o 
   0  -5   9     1311.84     1239.77     20.54 o 
   1  -5   9      555.44      582.74     11.85 o 
   2  -5   9     1889.61     1880.77     23.68 o 
   3  -5   9      248.85      224.70      8.38 o 
   4  -5   9     1508.64     1499.07     25.37 o 
   5  -5   9      781.18      757.83     23.69 o 
   6  -5   9      750.99      741.98     20.73 o 
   7  -5   9       33.85       11.32      6.28 o 
   8  -5   9      121.32      135.49     28.82 o 
   9  -5   9        3.97       -7.10      7.10 o 
  10  -5   9      156.72      120.99     25.40 o 
 -11  -4   9       34.24       35.17     12.12 o 
 -10  -4   9      159.60      170.70     21.21 o 
  -9  -4   9      348.58      343.63     19.04 o 
  -8  -4   9       90.97       69.41     13.84 o 
  -7  -4   9      508.96      518.69     14.17 o 
  -6  -4   9      755.85      735.42     29.68 o 
  -5  -4   9     1312.62     1329.01     18.29 o 
  -4  -4   9     1159.94     1202.69     16.58 o 
  -3  -4   9     1649.80     1640.40     19.09 o 
  -2  -4   9     1696.20     1715.85     18.47 o 
  -1  -4   9     1824.38     1775.89     17.75 o 
   0  -4   9     1790.46     1862.14     22.45 o 
   1  -4   9     1802.15     1722.55     19.66 o 
   2  -4   9      412.34      413.05      9.46 o 
   3  -4   9     2371.02     2302.97     25.08 o 
   4  -4   9      394.03      386.70     11.28 o 
   5  -4   9      677.84      681.53     17.38 o 
   6  -4   9      125.51      160.29     21.20 o 
   7  -4   9      491.30      504.76     18.18 o 
   8  -4   9      158.72      106.10     63.02 o 
   9  -4   9      271.73      308.50     46.10 o 
  10  -4   9       26.19       31.82     34.02 o 
 -11  -3   9      392.64      395.74     30.84 o 
 -10  -3   9        6.50        9.30      4.75 o 
  -9  -3   9      481.65      511.49     17.29 o 
  -8  -3   9        4.64        7.64      4.60 o 
  -7  -3   9     1442.82     1467.28     26.02 o 
  -6  -3   9        6.67       10.81      2.74 o 
  -5  -3   9     3241.56     3207.80     30.14 o 
  -4  -3   9      415.70      409.33      9.02 o 
  -3  -3   9     2590.15     2628.25     29.19 o 
  -2  -3   9       60.93       58.00      3.45 o 
  -1  -3   9     4096.88     4097.47     29.07 o 
   0  -3   9      497.18      553.28      7.07 o 
   1  -3   9     3740.06     3631.50     31.43 o 
   2  -3   9        7.65        7.70      2.19 o 
   3  -3   9     3315.11     3323.30     27.75 o 
   4  -3   9        8.45        7.01      3.32 o 
   5  -3   9      922.26      899.38     29.25 o 
   6  -3   9       54.62       59.77      7.78 o 
   7  -3   9      284.51      335.34     20.32 o 
   8  -3   9       12.99        6.13     25.85 o 
   9  -3   9      230.58      321.80     70.81 o 
  10  -3   9        5.77       -0.37     12.79 o 
 -11  -2   9      244.39      266.45     16.69 o 
 -10  -2   9      101.08      108.63     10.56 o 
  -9  -2   9      745.54      760.41     21.69 o 
  -8  -2   9      136.62      148.47     13.88 o 
  -7  -2   9      723.89      716.46     18.95 o 
  -6  -2   9        2.28        6.37      2.84 o 
  -5  -2   9      248.19      247.51      7.56 o 
  -4  -2   9     1145.03     1140.09     17.35 o 
  -3  -2   9     3488.24     3512.16     29.43 o 
  -2  -2   9     1357.77     1394.85     13.64 o 
  -1  -2   9     2386.30     2360.80     17.98 o 
   0  -2   9      468.80      444.11      6.28 o 
   1  -2   9     1052.59     1076.62      9.88 o 
   2  -2   9      238.23      218.75      5.32 o 
   3  -2   9       79.38       66.64      5.04 o 
   4  -2   9      540.24      532.63     11.59 o 
   5  -2   9      792.40      774.41     16.58 o 
   6  -2   9      235.46      261.07     12.09 o 
   7  -2   9      570.47      634.64     58.90 o 
   8  -2   9      118.28      197.39     49.74 o 
   9  -2   9       90.48      152.90     43.00 o 
  10  -2   9       28.69       20.34      8.80 o 
 -12  -1   9      182.61      230.94     23.77 o 
 -11  -1   9      212.42      231.30     15.73 o 
 -10  -1   9      460.72      429.79     16.86 o 
  -9  -1   9       18.08       27.63      5.97 o 
  -8  -1   9      419.45      440.33     15.63 o 
  -7  -1   9      324.19      330.79     13.11 o 
  -6  -1   9     1032.89     1038.26     17.84 o 
  -5  -1   9     2724.37     2694.24     26.40 o 
  -4  -1   9     3037.28     2995.08     31.28 o 
  -3  -1   9     1557.52     1593.14     20.73 o 
  -2  -1   9     1283.93     1234.20     14.36 o 
  -1  -1   9      804.21      816.88      9.71 o 
   0  -1   9      530.32      531.00      7.27 o 
   1  -1   9      544.24      527.21      6.80 o 
   2  -1   9     1556.18     1529.88     13.31 o 
   3  -1   9      522.57      532.81     10.73 o 
   4  -1   9     1203.00     1191.68     21.19 o 
   5  -1   9      178.26      193.25     10.56 o 
   6  -1   9      591.50      622.83     19.26 o 
   7  -1   9       10.12       -0.80     10.46 o 
   8  -1   9      153.55      169.50     17.29 o 
   9  -1   9       39.40       25.69     12.27 o 
 -12   0   9      244.89      269.31     26.46 o 
 -11   0   9       19.91       34.35     14.82 o 
 -10   0   9      422.27      449.57     23.96 o 
  -9   0   9        4.43        9.80      4.97 o 
  -8   0   9      781.24      746.54     19.59 o 
  -7   0   9       90.79       92.26     11.95 o 
  -6   0   9     3104.83     3055.59     27.04 o 
  -5   0   9      115.24      111.09      4.76 o 
  -4   0   9     2575.79     2563.33     22.04 o 
  -3   0   9       38.61       45.49      3.64 o 
  -2   0   9     5245.70     5261.47     33.17 o 
  -1   0   9       98.93       93.02      3.37 o 
   0   0   9     2827.68     2813.28     18.46 o 
   1   0   9        4.96       13.87      1.76 o 
   2   0   9     1388.77     1333.83     13.64 o 
   3   0   9      385.17      410.90      8.51 o 
   4   0   9     1216.31     1249.98     19.10 o 
   5   0   9        1.71        3.47      3.16 o 
   6   0   9      333.39      353.42     12.74 o 
   7   0   9       19.55       23.93      6.84 o 
   8   0   9      181.08      191.91     13.32 o 
   9   0   9       24.89       23.39      9.66 o 
 -12   1   9      158.14      164.47     19.91 o 
 -11   1   9      279.27      277.85     17.97 o 
 -10   1   9      287.53      255.46     16.69 o 
  -9   1   9      380.63      353.81     25.65 o 
  -8   1   9      710.79      694.14     12.51 o 
  -7   1   9       35.07       50.91      4.28 o 
  -6   1   9      848.43      835.73     13.59 o 
  -5   1   9      655.96      633.90      9.99 o 
  -4   1   9     1435.58     1383.15     14.87 o 
  -3   1   9     2361.35     2352.93     17.54 o 
  -2   1   9      974.92      961.39     10.12 o 
  -1   1   9     1156.65     1143.70     10.41 o 
   0   1   9     2193.72     2216.95     18.32 o 
   1   1   9      443.76      442.93      6.94 o 
   2   1   9     2614.39     2620.34     21.08 o 
   3   1   9     1274.54     1315.57     14.66 o 
   4   1   9      310.85      304.81      9.92 o 
   5   1   9      664.98      674.99     14.99 o 
   6   1   9      350.67      318.12     12.70 o 
   7   1   9      104.92      123.94     15.41 o 
   8   1   9       93.08      100.12     11.00 o 
   9   1   9        2.91       16.00      8.57 o 
 -12   2   9       83.15      111.51     22.17 o 
 -11   2   9      141.76      189.90     52.66 o 
 -10   2   9      177.46      197.17     17.21 o 
  -9   2   9      890.93      890.96     17.54 o 
  -8   2   9      305.83      304.89      9.90 o 
  -7   2   9     2101.16     1952.33     26.68 o 
  -6   2   9       89.28       97.84      6.63 o 
  -5   2   9     2210.56     2101.93     21.94 o 
  -4   2   9       83.52       84.81      4.81 o 
  -3   2   9     2831.31     2681.06     20.65 o 
  -2   2   9      195.92      179.28      4.83 o 
  -1   2   9     2251.48     2179.53     15.65 o 
   0   2   9      248.02      266.75      5.20 o 
   1   2   9      998.19      959.43     10.53 o 
   2   2   9       13.60       17.23      2.33 o 
   3   2   9      998.91      963.88     12.57 o 
   4   2   9      131.96      127.44      7.47 o 
   5   2   9      403.70      429.76     12.06 o 
   6   2   9        0.69        5.69      3.44 o 
   7   2   9      206.83      223.98     18.97 o 
   8   2   9       27.19       20.59      8.51 o 
 -12   3   9        2.35       39.88     15.84 o 
 -11   3   9      882.99      877.87     25.22 o 
 -10   3   9       16.95       16.84      5.15 o 
  -9   3   9      817.55      795.50     16.72 o 
  -8   3   9      245.16      222.72      8.72 o 
  -7   3   9      907.29      945.58     17.94 o 
  -6   3   9       37.34       47.85      4.95 o 
  -5   3   9     2834.45     2740.90     26.36 o 
  -4   3   9        1.13        0.49      1.14 o 
  -3   3   9     1917.41     1925.88     17.98 o 
  -2   3   9      317.13      309.75      6.33 o 
  -1   3   9     2082.20     2076.05     18.37 o 
   0   3   9      761.26      764.82     10.14 o 
   1   3   9     3362.47     3429.13     25.27 o 
   2   3   9      112.38      108.52      5.84 o 
   3   3   9     1086.84     1078.63     18.17 o 
   4   3   9      150.31      161.81      8.55 o 
   5   3   9      324.43      317.68     13.03 o 
   6   3   9       66.91       75.40      8.51 o 
   7   3   9       53.14       59.03     11.19 o 
   8   3   9       54.84       57.32     12.40 o 
 -12   4   9       94.09       87.50     30.19 o 
 -11   4   9      563.56      562.46     15.87 o 
 -10   4   9      611.35      624.67     18.07 o 
  -9   4   9      544.76      543.48     15.46 o 
  -8   4   9      580.23      573.94     16.93 o 
  -7   4   9     1118.95     1090.52     22.28 o 
  -6   4   9      734.87      699.47     16.66 o 
  -5   4   9      274.49      289.56      7.58 o 
  -4   4   9     2425.83     2352.00     21.08 o 
  -3   4   9      876.53      868.07     11.78 o 
  -2   4   9     1665.09     1652.54     17.23 o 
  -1   4   9      371.03      378.73      7.52 o 
   0   4   9     1181.79     1189.34     14.18 o 
   1   4   9       65.09       66.66      4.05 o 
   2   4   9      430.95      446.79     10.42 o 
   3   4   9       78.50       74.87      6.49 o 
   4   4   9      324.68      317.98     11.09 o 
   5   4   9       47.46       39.20      6.72 o 
   6   4   9       67.58       76.45      9.10 o 
   7   4   9       62.64       56.43     12.28 o 
 -12   5   9      473.01      503.92     32.86 o 
 -11   5   9       19.49       25.45      6.26 o 
 -10   5   9      620.25      614.41     17.48 o 
  -9   5   9        7.10        7.21      3.35 o 
  -8   5   9     1092.35     1117.67     30.18 o 
  -7   5   9       85.93       90.12      7.91 o 
  -6   5   9     1081.15     1078.91     17.85 o 
  -5   5   9     1213.09     1169.50     15.91 o 
  -4   5   9      354.97      362.32      7.59 o 
  -3   5   9      233.21      254.64      6.39 o 
  -2   5   9     2114.78     2067.20     21.00 o 
  -1   5   9       23.29       25.35      2.54 o 
   0   5   9      790.14      815.03     12.03 o 
   1   5   9       78.09       78.45      4.66 o 
   2   5   9      783.22      808.16     15.73 o 
   3   5   9       92.05       86.31      6.97 o 
   4   5   9      461.83      466.08     13.75 o 
   5   5   9       20.46       11.94      4.54 o 
   6   5   9      300.88      314.59     14.61 o 
   7   5   9        0.05        0.70      7.64 o 
 -12   6   9      287.62      267.48     15.19 o 
 -11   6   9        8.04        8.09      3.81 o 
 -10   6   9      771.56      790.18     20.17 o 
  -9   6   9       26.00       17.87      4.39 o 
  -8   6   9      535.58      451.96     19.69 o 
  -7   6   9       74.35       88.07      6.52 o 
  -6   6   9     2034.05     2001.49     25.67 o 
  -5   6   9      506.87      491.14     10.10 o 
  -4   6   9     4808.71     4700.65     34.45 o 
  -3   6   9      550.84      529.18      9.51 o 
  -2   6   9     1255.45     1178.11     14.45 o 
  -1   6   9       52.75       64.18      4.02 o 
   0   6   9      886.07      871.98     15.21 o 
   1   6   9      107.70      102.77      6.19 o 
   2   6   9      744.07      754.62     18.25 o 
   3   6   9      114.17      125.63      9.66 o 
   4   6   9      262.54      273.08     14.14 o 
   5   6   9       55.40       65.16      7.06 o 
   6   6   9      125.01      119.67     16.71 o 
 -12   7   9      117.13      101.14     11.58 o 
 -11   7   9      118.25      130.43     12.21 o 
 -10   7   9       33.42       24.89      4.76 o 
  -9   7   9      425.72      407.90     14.10 o 
  -8   7   9      266.48      271.17     10.90 o 
  -7   7   9      462.15      462.31     12.22 o 
  -6   7   9      317.95      305.56      9.54 o 
  -5   7   9      688.55      696.44     15.82 o 
  -4   7   9      310.61      319.56      7.46 o 
  -3   7   9      439.11      430.02      8.31 o 
  -2   7   9      400.39      378.68      8.05 o 
  -1   7   9     1051.74     1043.71     14.09 o 
   0   7   9      188.86      176.89      7.23 o 
   1   7   9      449.65      446.75     17.28 o 
   2   7   9      240.98      241.91     11.39 o 
   3   7   9      298.31      316.20     13.20 o 
   4   7   9      413.93      379.01     14.88 o 
   5   7   9      340.67      348.38     17.03 o 
 -12   8   9       41.51       24.36     12.73 o 
 -11   8   9      284.27      273.50     14.87 o 
 -10   8   9       22.06       12.20      4.53 o 
  -9   8   9      453.38      449.04     13.28 o 
  -8   8   9       95.36      111.76      7.25 o 
  -7   8   9      965.48     1020.36     18.30 o 
  -6   8   9      171.74      159.26      6.72 o 
  -5   8   9     1144.56     1184.54     16.78 o 
  -4   8   9        1.01        0.38      1.54 o 
  -3   8   9     1144.98     1174.24     14.35 o 
  -2   8   9        9.33        7.70      2.50 o 
  -1   8   9      632.70      633.26     13.37 o 
   0   8   9       56.15       42.21      4.40 o 
   1   8   9      466.38      450.55     14.76 o 
   2   8   9        0.03        0.86      3.82 o 
   3   8   9      502.54      488.05     30.98 o 
   4   8   9       86.75       90.77     10.59 o 
   5   8   9       67.39       82.34     15.54 o 
 -11   9   9      497.68      492.44     15.39 o 
 -10   9   9       36.83       30.54      5.28 o 
  -9   9   9      457.44      456.55     13.53 o 
  -8   9   9      235.98      240.97      8.96 o 
  -7   9   9      282.16      298.90      7.99 o 
  -6   9   9      336.59      356.03      7.97 o 
  -5   9   9      329.14      356.49     10.59 o 
  -4   9   9      158.20      161.27      6.56 o 
  -3   9   9      750.93      730.00     13.25 o 
  -2   9   9       76.35       87.72      5.85 o 
  -1   9   9      278.38      269.73      8.77 o 
   0   9   9      104.76      119.57      9.23 o 
   1   9   9      247.77      228.32     11.45 o 
   2   9   9       13.84       20.62      5.71 o 
   3   9   9       56.52       57.87      8.72 o 
   4   9   9       38.02       43.81     11.75 o 
 -10  10   9      224.35      228.88     26.50 o 
  -9  10   9       54.37       49.61      8.66 o 
  -8  10   9      264.47      262.52     10.70 o 
  -7  10   9       39.62       30.34      5.87 o 
  -6  10   9      336.10      350.35     12.00 o 
  -5  10   9      174.60      186.86      7.80 o 
  -4  10   9      631.01      648.98     12.61 o 
  -3  10   9      164.19      154.78      7.01 o 
  -2  10   9      272.70      267.39      8.79 o 
  -1  10   9       97.24       77.94      7.80 o 
   0  10   9      222.35      216.14     15.37 o 
   1  10   9       17.08       12.17      5.34 o 
   2  10   9      287.13      305.60     18.14 o 
 -10  11   9      666.42      694.80     22.96 o 
  -9  11   9       65.71       43.51      5.90 o 
  -8  11   9      370.20      368.82     13.01 o 
  -7  11   9        5.94        5.04      3.35 o 
  -6  11   9      352.23      365.08     10.91 o 
  -5  11   9       25.11       21.34      3.55 o 
  -4  11   9       94.73       92.66      8.23 o 
  -3  11   9      145.66      152.00      8.73 o 
  -2  11   9      419.74      414.63     29.57 o 
  -1  11   9       25.75       21.63      5.63 o 
   0  11   9      194.28      203.09     13.42 o 
   1  11   9        0.99       -0.20      7.37 o 
  -8  12   9      161.00      155.26      9.91 o 
  -7  12   9       89.22       78.32      9.53 o 
  -6  12   9      163.97      167.07      7.66 o 
  -5  12   9      270.70      304.40     15.53 o 
  -4  12   9      676.35      729.87     37.35 o 
  -3  12   9       28.19       32.42      6.37 o 
  -2  12   9      308.48      330.37     15.10 o 
  -1  12   9      107.76      103.21     12.03 o 
  -5  13   9      312.96      358.61     19.79 o 
   2 -14  10      305.40      334.60     16.68 o 
  -2 -13  10      452.27      440.53     22.48 o 
  -1 -13  10        2.83        2.27      4.47 o 
   0 -13  10      161.65      131.50     11.09 o 
   1 -13  10        0.56        3.55      4.87 o 
   2 -13  10      335.82      335.30     30.16 o 
   3 -13  10        0.05       -1.35      4.54 o 
   4 -13  10      201.00      182.61     15.68 o 
   5 -13  10       22.11       14.66      7.98 o 
  -4 -12  10      188.90      202.17     13.96 o 
  -3 -12  10       99.78       84.21     12.48 o 
  -2 -12  10      431.86      431.17     16.85 o 
  -1 -12  10      264.08      258.56     13.26 o 
   0 -12  10      499.01      504.74     17.28 o 
   1 -12  10      126.01      139.88     11.34 o 
   2 -12  10      120.47      124.87     11.51 o 
   3 -12  10      103.09       96.40     10.37 o 
   4 -12  10      308.96      309.06     19.59 o 
   5 -12  10       87.05      104.26     14.26 o 
   6 -12  10      230.33      237.06     19.06 o 
   7 -12  10      192.93      160.80     19.46 o 
  -5 -11  10      538.75      546.34     20.40 o 
  -4 -11  10      210.98      223.67     13.41 o 
  -3 -11  10      331.30      313.96     14.56 o 
  -2 -11  10       19.02       12.61      5.30 o 
  -1 -11  10      353.26      316.49     15.14 o 
   0 -11  10       13.25        7.17      4.56 o 
   1 -11  10      548.30      587.77     19.94 o 
   2 -11  10       96.87       91.87      9.92 o 
   3 -11  10      433.99      462.56     18.50 o 
   4 -11  10      145.81      161.79     14.07 o 
   5 -11  10      377.91      378.99     22.44 o 
   6 -11  10       17.94        8.98      6.86 o 
   7 -11  10      233.17      246.77     20.22 o 
   8 -11  10       14.84       11.00      8.04 o 
  -6 -10  10        0.88       -3.35      3.35 o 
  -5 -10  10      232.90      221.20     15.56 o 
  -4 -10  10      126.68      129.51     11.31 o 
  -3 -10  10      643.79      603.34     19.14 o 
  -2 -10  10       27.89       23.36      5.20 o 
  -1 -10  10      996.22      967.96     22.40 o 
   0 -10  10       76.09       64.35      7.53 o 
   1 -10  10      799.15      824.81     22.99 o 
   2 -10  10       22.57       14.83      7.17 o 
   3 -10  10      686.97      688.54     21.28 o 
   4 -10  10       18.76       11.88      5.92 o 
   5 -10  10      307.35      311.18     20.41 o 
   6 -10  10       75.17       58.01     11.30 o 
   7 -10  10      149.60      179.99     47.40 o 
   8 -10  10       45.65       47.96     10.16 o 
  -7  -9  10      156.49      152.99      9.84 o 
  -6  -9  10      519.99      547.33     17.43 o 
  -5  -9  10      133.34      131.71     19.58 o 
  -4  -9  10      174.54      182.37     11.97 o 
  -3  -9  10      497.42      487.32     29.05 o 
  -2  -9  10      540.13      561.66     16.74 o 
  -1  -9  10      683.35      685.63     17.86 o 
   0  -9  10      552.31      549.06     18.15 o 
   1  -9  10      455.55      461.42     16.34 o 
   2  -9  10      163.64      176.28     10.74 o 
   3  -9  10      141.74      135.61     17.73 o 
   4  -9  10      540.33      518.96     19.50 o 
   5  -9  10      394.34      442.56     23.84 o 
   6  -9  10      146.65      152.61     16.76 o 
   7  -9  10      215.00      203.36     17.54 o 
   8  -9  10       49.29       47.66     10.04 o 
   9  -9  10       63.67       63.89     12.70 o 
  -8  -8  10      276.40      346.13     78.69 o 
  -7  -8  10        3.90        8.42      3.67 o 
  -6  -8  10      222.19      228.51     12.92 o 
  -5  -8  10      189.88      174.77     11.47 o 
  -4  -8  10      857.12      823.73     29.05 o 
  -3  -8  10      122.72      125.35      9.00 o 
  -2  -8  10      805.76      821.22     19.44 o 
  -1  -8  10       19.78       20.90      4.25 o 
   0  -8  10     1446.30     1451.14     30.88 o 
   1  -8  10       14.54       16.66      4.48 o 
   2  -8  10     3177.50     3146.71     46.55 o 
   3  -8  10      175.22      177.67     10.45 o 
   4  -8  10      665.88      662.33     20.09 o 
   5  -8  10      106.72       97.52     10.83 o 
   6  -8  10      488.53      473.97     20.63 o 
   7  -8  10       16.87       15.28      6.86 o 
   8  -8  10      372.54      343.25     20.07 o 
   9  -8  10        4.65        1.40      6.83 o 
  -9  -7  10       25.22       59.36     17.11 o 
  -8  -7  10      434.01      464.35     22.58 o 
  -7  -7  10       61.60       79.93      5.89 o 
  -6  -7  10      769.99      802.43     23.88 o 
  -5  -7  10        8.80        9.17      3.60 o 
  -4  -7  10      657.84      672.50     20.98 o 
  -3  -7  10       17.50       20.12      4.59 o 
  -2  -7  10     2313.97     2196.31     28.92 o 
  -1  -7  10      222.54      239.65     11.23 o 
   0  -7  10     1604.64     1576.45     25.99 o 
   1  -7  10      837.80      811.06     18.12 o 
   2  -7  10      246.31      238.96     12.30 o 
   3  -7  10      199.94      199.78      9.42 o 
   4  -7  10      835.74      847.68     19.64 o 
   5  -7  10      279.56      263.52     25.11 o 
   6  -7  10      700.38      675.69     24.57 o 
   7  -7  10      201.57      221.55     15.56 o 
   8  -7  10      190.24      183.94     17.37 o 
   9  -7  10        9.82        5.94      7.08 o 
  -9  -6  10      156.95      195.32     24.39 o 
  -8  -6  10      199.57      196.24     15.02 o 
  -7  -6  10       55.20       41.35      5.14 o 
  -6  -6  10      292.26      294.76      9.84 o 
  -5  -6  10      554.66      588.92     13.16 o 
  -4  -6  10     1071.00     1028.32     17.86 o 
  -3  -6  10      763.07      790.22     13.86 o 
  -2  -6  10      712.52      740.21     17.34 o 
  -1  -6  10     1244.83     1215.72     29.84 o 
   0  -6  10      920.31      901.07     22.10 o 
   1  -6  10      242.21      228.22      9.51 o 
   2  -6  10      678.13      684.70     15.65 o 
   3  -6  10      699.51      717.49     15.55 o 
   4  -6  10      370.60      369.09     11.39 o 
   5  -6  10      419.09      425.42     18.31 o 
   6  -6  10      216.14      235.08     15.16 o 
   7  -6  10      342.97      350.30     19.18 o 
   8  -6  10      126.19      120.50     14.46 o 
   9  -6  10      330.39      325.84     23.03 o 
 -10  -5  10       41.86       66.68     14.04 o 
  -9  -5  10      394.99      449.64     22.12 o 
  -8  -5  10       45.53       62.60     18.15 o 
  -7  -5  10     1330.79     1390.13     24.87 o 
  -6  -5  10       91.43       93.88      6.63 o 
  -5  -5  10     1306.57     1278.96     18.94 o 
  -4  -5  10      357.79      337.85      8.60 o 
  -3  -5  10     2800.17     2683.07     29.12 o 
  -2  -5  10      271.21      279.45      7.39 o 
  -1  -5  10     2615.39     2635.54     29.86 o 
   0  -5  10       51.83       51.06      5.35 o 
   1  -5  10     2094.35     2115.91     25.50 o 
   2  -5  10        0.90        0.47      2.20 o 
   3  -5  10     1307.55     1283.79     20.72 o 
   4  -5  10       29.73       28.25      4.87 o 
   5  -5  10      992.12      997.25     23.35 o 
   6  -5  10        2.75       -5.80      8.17 o 
   7  -5  10      406.60      348.99     43.42 o 
   8  -5  10       26.90       36.30     10.47 o 
   9  -5  10       12.10       -2.59     11.66 o 
 -11  -4  10      301.43      318.59     28.47 o 
 -10  -4  10       43.37       42.86     14.43 o 
  -9  -4  10      430.76      421.97     23.92 o 
  -8  -4  10      181.34      187.13     21.65 o 
  -7  -4  10      543.26      563.69     17.60 o 
  -6  -4  10      404.64      400.68     11.84 o 
  -5  -4  10      981.20      999.98     17.73 o 
  -4  -4  10     1092.71     1052.99     17.30 o 
  -3  -4  10     1538.08     1551.70     18.83 o 
  -2  -4  10      368.77      364.37     10.30 o 
  -1  -4  10      992.89     1009.74     18.93 o 
   0  -4  10       89.26       70.69      5.37 o 
   1  -4  10     1375.73     1450.49     18.38 o 
   2  -4  10      134.17      132.82      6.27 o 
   3  -4  10     1183.54     1156.83     17.46 o 
   4  -4  10      113.98       94.23      7.19 o 
   5  -4  10      879.54      882.92     18.51 o 
   6  -4  10      164.10      161.40     18.19 o 
   7  -4  10      277.09      371.88     80.52 o 
   8  -4  10       90.88      101.61     15.35 o 
   9  -4  10      265.70      332.89     56.39 o 
 -11  -3  10       21.27       15.98     10.86 o 
 -10  -3  10      200.03      206.30     15.18 o 
  -9  -3  10       77.49       86.13      9.17 o 
  -8  -3  10      700.40      739.44     20.06 o 
  -7  -3  10      122.64      117.05      8.00 o 
  -6  -3  10      784.94      757.35     15.82 o 
  -5  -3  10      678.98      660.61     12.25 o 
  -4  -3  10      732.06      739.99     12.44 o 
  -3  -3  10      476.56      456.84      8.60 o 
  -2  -3  10     2195.07     2140.13     19.35 o 
  -1  -3  10     1707.23     1744.75     16.25 o 
   0  -3  10     2399.53     2380.72     24.03 o 
   1  -3  10      706.73      705.57     10.66 o 
   2  -3  10      976.76      958.96     12.99 o 
   3  -3  10      107.20      118.66      5.80 o 
   4  -3  10     1088.54     1086.41     19.86 o 
   5  -3  10       77.58       95.04      8.14 o 
   6  -3  10      451.41      485.71     23.45 o 
   7  -3  10       81.40       71.14     19.50 o 
   8  -3  10       71.21      119.11     39.28 o 
   9  -3  10       20.03      139.61     17.88 o 
 -11  -2  10        8.08        8.32      7.11 o 
 -10  -2  10      571.57      599.96     19.89 o 
  -9  -2  10       57.58       73.17      8.68 o 
  -8  -2  10      677.14      665.86     19.53 o 
  -7  -2  10        3.63        1.71      5.76 o 
  -6  -2  10      997.83     1002.58     18.30 o 
  -5  -2  10      490.29      462.06     11.10 o 
  -4  -2  10      845.42      805.01     12.89 o 
  -3  -2  10        3.04       -1.26      1.26 o 
  -2  -2  10     2731.80     2686.16     20.75 o 
  -1  -2  10        0.36       -0.84      1.03 o 
   0  -2  10     2315.67     2363.26     15.16 o 
   1  -2  10        3.64        4.72      2.81 o 
   2  -2  10     1939.80     1928.60     20.25 o 
   3  -2  10      292.89      327.26     12.20 o 
   4  -2  10      581.53      585.70     15.79 o 
   5  -2  10        1.73        9.71      3.91 o 
   6  -2  10      581.86      619.52     18.07 o 
   7  -2  10        0.08       26.89     13.32 o 
   8  -2  10      351.16      177.80     22.15 o 
   9  -2  10        0.07       -0.33      8.08 o 
 -12  -1  10      181.83      173.13     20.86 o 
 -11  -1  10       12.07       20.28     12.33 o 
 -10  -1  10      510.83      518.52     19.47 o 
  -9  -1  10      216.34      222.67     13.88 o 
  -8  -1  10      716.86      708.14     19.94 o 
  -7  -1  10      378.20      395.43     17.98 o 
  -6  -1  10      699.62      689.92     14.81 o 
  -5  -1  10       51.49       60.50      5.57 o 
  -4  -1  10     3339.92     3230.85     33.67 o 
  -3  -1  10      492.05      468.16      9.45 o 
  -2  -1  10     2751.51     2795.08     20.26 o 
  -1  -1  10     1037.86     1006.85     10.74 o 
   0  -1  10     1420.18     1411.00     12.85 o 
   1  -1  10     1520.17     1534.66     15.79 o 
   2  -1  10      547.91      538.94     10.53 o 
   3  -1  10     2611.48     2608.32     37.79 o 
   4  -1  10      550.91      541.89     14.79 o 
   5  -1  10      170.33      196.62      9.38 o 
   6  -1  10      287.01      312.17     14.24 o 
   7  -1  10      203.64      202.79     13.18 o 
   8  -1  10       78.80       74.79     19.82 o 
   9  -1  10      119.16      102.98     15.50 o 
 -12   0  10      127.98      129.67     22.30 o 
 -11   0  10      408.61      429.15     32.48 o 
 -10   0  10      164.34      206.38     29.44 o 
  -9   0  10     1258.34     1270.19     27.17 o 
  -8   0  10      226.72      213.21     11.10 o 
  -7   0  10     1410.30     1386.07     42.75 o 
  -6   0  10      321.68      335.97      8.06 o 
  -5   0  10     1874.98     1814.49     21.04 o 
  -4   0  10      314.60      336.44      7.42 o 
  -3   0  10     1346.24     1263.29     12.44 o 
  -2   0  10        1.81        2.54      1.19 o 
  -1   0  10     4564.28     4568.50     28.72 o 
   0   0  10      155.37      176.01      4.27 o 
   1   0  10     1314.39     1271.96     14.36 o 
   2   0  10      132.66      134.59      5.20 o 
   3   0  10        6.58        3.16      2.40 o 
   4   0  10      163.79      150.54      8.75 o 
   5   0  10      357.73      357.12     12.86 o 
   6   0  10        1.19       -0.63      5.21 o 
   7   0  10      270.69      293.12     15.38 o 
   8   0  10        0.25        3.12      5.70 o 
   9   0  10       53.45       71.39     13.30 o 
 -11   1  10      442.51      484.98     23.62 o 
 -10   1  10       11.86       23.12      7.52 o 
  -9   1  10      861.12      832.23     28.66 o 
  -8   1  10        0.19        1.42      3.34 o 
  -7   1  10     1799.36     1749.46     21.82 o 
  -6   1  10      151.87      118.22      5.94 o 
  -5   1  10     1793.93     1812.29     18.56 o 
  -4   1  10      135.66      122.13      4.72 o 
  -3   1  10     4910.98     4860.62     29.91 o 
  -2   1  10        0.68        2.61      1.46 o 
  -1   1  10     3476.56     3441.96     22.22 o 
   0   1  10      240.88      240.28      5.18 o 
   1   1  10     2176.70     2171.13     17.34 o 
   2   1  10       10.14        6.86      1.89 o 
   3   1  10     1412.50     1439.14     18.57 o 
   4   1  10       43.12       47.55      5.35 o 
   5   1  10      635.47      654.25     17.34 o 
   6   1  10        3.00        5.08      4.01 o 
   7   1  10      223.52      241.69     14.48 o 
   8   1  10       19.68       14.38      8.62 o 
 -12   2  10      216.73      218.68     24.82 o 
 -11   2  10      739.93      749.81     29.63 o 
 -10   2  10      198.68      194.32     16.91 o 
  -9   2  10      720.98      708.41     15.77 o 
  -8   2  10      663.38      673.60     14.61 o 
  -7   2  10      580.77      593.51     14.25 o 
  -6   2  10     2233.57     2027.73     26.45 o 
  -5   2  10     1668.62     1613.88     19.40 o 
  -4   2  10     1454.67     1428.65     16.08 o 
  -3   2  10     1876.22     1893.98     17.31 o 
  -2   2  10     1797.04     1839.83     17.11 o 
  -1   2  10      350.52      333.55      5.41 o 
   0   2  10     1055.04     1050.32     11.01 o 
   1   2  10      292.45      294.23      6.07 o 
   2   2  10      766.77      760.68     10.90 o 
   3   2  10      685.94      684.25     10.85 o 
   4   2  10      461.62      441.94     12.40 o 
   5   2  10      363.05      356.24     11.36 o 
   6   2  10      131.68      169.37     12.59 o 
   7   2  10       36.76       17.15      9.37 o 
   8   2  10       61.95       66.40     12.74 o 
 -11   3  10      124.56      163.15     20.86 o 
 -10   3  10      285.91      285.47     11.93 o 
  -9   3  10       40.98       33.95      5.55 o 
  -8   3  10     1204.61     1144.57     21.80 o 
  -7   3  10      201.38      211.19     10.77 o 
  -6   3  10     1421.38     1453.28     22.06 o 
  -5   3  10      259.30      253.14      7.55 o 
  -4   3  10      692.95      686.05     10.03 o 
  -3   3  10       53.88       54.34      3.42 o 
  -2   3  10     1062.64     1010.50     12.38 o 
  -1   3  10      232.56      249.59      5.93 o 
   0   3  10     1631.79     1599.15     20.24 o 
   1   3  10      175.49      186.96      7.04 o 
   2   3  10     1330.69     1332.62     16.76 o 
   3   3  10       69.13       72.15      5.48 o 
   4   3  10      481.97      498.77     15.76 o 
   5   3  10       32.08       19.34      5.60 o 
   6   3  10      483.15      494.00     20.13 o 
   7   3  10        5.25       19.66     14.08 o 
 -12   4  10      242.11      226.68     29.80 o 
 -11   4  10      307.98      358.71     20.31 o 
 -10   4  10      799.33      815.34     18.22 o 
  -9   4  10       12.51       14.87      4.21 o 
  -8   4  10      802.27      797.13     20.32 o 
  -7   4  10       83.17       66.19      6.99 o 
  -6   4  10      699.92      711.57     17.38 o 
  -5   4  10       32.05       28.33      3.12 o 
  -4   4  10     2132.59     2111.67     21.90 o 
  -3   4  10      178.57      175.98      5.64 o 
  -2   4  10     2428.70     2406.67     22.57 o 
  -1   4  10       78.32       83.31      4.54 o 
   0   4  10     1778.32     1726.05     18.22 o 
   1   4  10       49.24       58.23      3.93 o 
   2   4  10      742.81      741.32     12.68 o 
   3   4  10       62.31       62.05      6.19 o 
   4   4  10      292.89      299.45     13.08 o 
   5   4  10      168.32      177.53     12.22 o 
   6   4  10      150.51      148.60     13.40 o 
   7   4  10       25.22       35.72     10.63 o 
 -12   5  10      235.56      221.62     17.30 o 
 -11   5  10      379.43      366.99     14.49 o 
 -10   5  10      318.87      309.62     15.25 o 
  -9   5  10      229.54      249.39     13.77 o 
  -8   5  10      614.59      643.48     20.49 o 
  -7   5  10      527.56      492.35     15.36 o 
  -6   5  10      519.08      503.45     13.56 o 
  -5   5  10     1263.26     1244.17     15.52 o 
  -4   5  10      627.49      628.33     12.37 o 
  -3   5  10       70.25       73.86      4.39 o 
  -2   5  10     1216.42     1162.32     14.17 o 
  -1   5  10      522.59      508.02      9.44 o 
   0   5  10      227.52      204.81      6.39 o 
   1   5  10      702.47      708.38     12.16 o 
   2   5  10       26.84       24.61      4.11 o 
   3   5  10      617.59      627.00     21.87 o 
   4   5  10      481.97      484.07     14.46 o 
   5   5  10       88.59       94.39      9.78 o 
   6   5  10      110.75       90.17     11.77 o 
 -12   6  10       44.78       56.36      9.73 o 
 -11   6  10      369.48      340.84     16.53 o 
 -10   6  10       56.30       60.40     11.46 o 
  -9   6  10      933.25      938.22     24.05 o 
  -8   6  10        1.64        2.54      2.83 o 
  -7   6  10     1005.73      990.74     18.53 o 
  -6   6  10       38.60       38.75      5.30 o 
  -5   6  10      673.26      688.92     12.59 o 
  -4   6  10      371.05      373.13      8.32 o 
  -3   6  10     2221.85     2235.85     22.21 o 
  -2   6  10        4.66        3.73      1.50 o 
  -1   6  10     1376.24     1350.47     16.35 o 
   0   6  10        1.53        1.98      1.92 o 
   1   6  10      518.45      525.93     13.16 o 
   2   6  10       46.16       37.56      5.93 o 
   3   6  10       73.24       73.14      7.96 o 
   4   6  10       95.56       93.10      9.12 o 
   5   6  10       84.81      109.78     12.11 o 
   6   6  10        1.06        8.80      6.70 o 
 -12   7  10       73.09       84.34     10.87 o 
 -11   7  10      319.74      318.52     16.19 o 
 -10   7  10      116.13      117.92      9.79 o 
  -9   7  10      486.14      480.38     24.04 o 
  -8   7  10      286.87      291.08     10.63 o 
  -7   7  10      749.55      744.31     16.06 o 
  -6   7  10      126.64      135.05      6.18 o 
  -5   7  10      590.41      583.58     11.63 o 
  -4   7  10      479.04      481.61      9.69 o 
  -3   7  10      817.33      822.51     12.22 o 
  -2   7  10      126.90      144.57      5.69 o 
  -1   7  10      478.95      504.80     10.10 o 
   0   7  10      112.17      103.42      6.43 o 
   1   7  10      305.98      297.25     12.16 o 
   2   7  10       19.91       17.36      4.97 o 
   3   7  10      159.01      164.27     12.61 o 
   4   7  10       29.28       13.80      5.82 o 
   5   7  10      204.29      177.41     14.75 o 
 -11   8  10      137.74      130.39     12.47 o 
 -10   8  10      326.02      329.29     12.57 o 
  -9   8  10      180.93      170.35      9.05 o 
  -8   8  10      224.29      238.43      9.42 o 
  -7   8  10       53.93       59.27      4.84 o 
  -6   8  10      741.81      782.94     13.88 o 
  -5   8  10      352.26      340.22     10.77 o 
  -4   8  10      611.65      622.31     11.14 o 
  -3   8  10      144.09      138.12      5.63 o 
  -2   8  10     1011.21      997.24     16.10 o 
  -1   8  10      289.96      273.63      8.81 o 
   0   8  10      528.85      532.23     12.55 o 
   1   8  10       26.10       23.60      5.28 o 
   2   8  10      224.50      230.87     12.40 o 
   3   8  10       65.61       53.66      8.41 o 
   4   8  10      191.38      196.37     15.26 o 
 -11   9  10       10.67       11.86      7.26 o 
 -10   9  10      588.81      626.37     17.50 o 
  -9   9  10        0.04        3.58      2.81 o 
  -8   9  10      649.34      652.73     13.19 o 
  -7   9  10        0.02       -1.59      1.92 o 
  -6   9  10      466.93      467.96     10.07 o 
  -5   9  10       70.92       68.08      4.49 o 
  -4   9  10      529.24      528.55     11.59 o 
  -3   9  10       25.71       22.55      3.45 o 
  -2   9  10      321.73      328.83      9.67 o 
  -1   9  10       79.62       72.99      5.76 o 
   0   9  10      137.61      142.65     10.42 o 
   1   9  10        0.15        1.03      3.73 o 
   2   9  10      200.70      200.98     13.82 o 
   3   9  10        1.21        4.21      4.85 o 
 -10  10  10       33.16       22.46      6.01 o 
  -9  10  10       28.52       33.84      5.95 o 
  -8  10  10      438.79      439.97     23.10 o 
  -7  10  10      163.68      173.34      8.81 o 
  -6  10  10      401.51      436.04     12.54 o 
  -5  10  10       60.78       62.41      5.51 o 
  -4  10  10      286.16      289.02      8.97 o 
  -3  10  10       32.46       29.51      3.96 o 
  -2  10  10      438.94      422.61     11.12 o 
  -1  10  10      125.72      131.87     10.54 o 
   0  10  10      416.31      408.00     16.96 o 
   1  10  10      112.87      118.83     11.62 o 
   2  10  10       82.33       82.29     10.88 o 
  -9  11  10      593.88      632.82     18.13 o 
  -8  11  10      136.29      140.36     16.67 o 
  -7  11  10      287.25      306.68     11.77 o 
  -6  11  10       85.92       82.41      8.62 o 
  -5  11  10      275.27      282.84     11.02 o 
  -4  11  10      131.70      128.45      8.49 o 
  -3  11  10      385.26      397.20     15.77 o 
  -2  11  10        1.30       -2.57      3.92 o 
  -1  11  10      259.89      266.72     14.01 o 
   0  11  10       10.81       12.66      5.21 o 
  -8  12  10        5.04        6.43      5.59 o 
  -7  12  10      359.34      367.14     11.86 o 
  -6  12  10        4.24        5.14      5.07 o 
  -5  12  10      260.30      274.94     10.33 o 
  -4  12  10        9.69       15.56      6.17 o 
  -3  12  10      351.86      366.28     15.76 o 
  -2  12  10       65.87       61.27      8.51 o 
  -2 -13  11       62.82       42.68      7.70 o 
  -1 -13  11      293.44      289.24     16.69 o 
   0 -13  11       72.72       53.77     25.64 o 
   1 -13  11      332.61      320.38     16.47 o 
   2 -13  11       12.79        9.19      5.39 o 
   3 -13  11      347.40      327.11     20.76 o 
   4 -13  11       32.48       27.01      8.75 o 
   5 -13  11       93.97       94.35     14.53 o 
  -4 -12  11        2.15        3.52      5.06 o 
  -3 -12  11      335.26      313.24     15.42 o 
  -2 -12  11        0.13       -3.88      3.88 o 
  -1 -12  11      547.46      516.57     21.11 o 
   0 -12  11       65.80       69.07      9.55 o 
   1 -12  11      690.74      674.90     22.75 o 
   2 -12  11        8.02        8.04      5.07 o 
   3 -12  11      398.46      404.44     17.88 o 
   4 -12  11       46.14       38.76      9.55 o 
   5 -12  11      383.43      423.60     24.54 o 
   6 -12  11        0.67       -1.44      5.83 o 
  -5 -11  11      113.05      101.47     10.98 o 
  -4 -11  11      270.74      279.19     14.54 o 
  -3 -11  11      311.48      301.25     14.66 o 
  -2 -11  11      170.53      183.93     12.01 o 
  -1 -11  11      284.72      299.84     16.10 o 
   0 -11  11      233.10      231.81     14.41 o 
   1 -11  11      178.01      193.63     12.37 o 
   2 -11  11      433.78      398.72     17.27 o 
   3 -11  11       65.40       73.36      9.50 o 
   4 -11  11       80.39       74.21     12.46 o 
   5 -11  11      126.37      118.38     15.76 o 
   6 -11  11       61.29       72.46     13.39 o 
   7 -11  11      182.29      186.98     21.43 o 
  -6 -10  11      139.14      118.24     11.55 o 
  -5 -10  11      418.52      416.42     17.36 o 
  -4 -10  11       72.63       75.46      9.15 o 
  -3 -10  11       40.86       25.16      6.05 o 
  -2 -10  11      495.17      511.35     17.36 o 
  -1 -10  11      107.65      111.54     11.28 o 
   0 -10  11      569.79      566.81     19.96 o 
   1 -10  11      208.85      227.01     13.00 o 
   2 -10  11      699.69      678.93     21.58 o 
   3 -10  11      298.91      320.88     15.35 o 
   4 -10  11      560.62      533.35     26.16 o 
   5 -10  11       61.22       53.67     11.34 o 
   6 -10  11      567.54      583.88     29.95 o 
   7 -10  11       14.09        6.43      7.18 o 
   8 -10  11      256.46      260.13     17.64 o 
  -7  -9  11        8.27       -0.52      3.25 o 
  -6  -9  11      891.19      869.23     21.83 o 
  -5  -9  11      312.12      306.15     17.91 o 
  -4  -9  11     1406.25     1403.33     32.14 o 
  -3  -9  11        1.32        0.22      5.70 o 
  -2  -9  11     1025.30      992.19     23.17 o 
  -1  -9  11       18.78       19.74      4.69 o 
   0  -9  11     1129.72     1160.46     27.81 o 
   1  -9  11      153.05      165.24     11.06 o 
   2  -9  11      391.48      399.21     16.09 o 
   3  -9  11      244.09      219.16     12.67 o 
   4  -9  11      542.95      542.52     25.22 o 
   5  -9  11       63.96       66.85     11.90 o 
   6  -9  11      309.89      319.78     17.58 o 
   7  -9  11       29.04       24.28      7.69 o 
   8  -9  11      130.05      137.12     15.62 o 
  -8  -8  11      178.93      194.12     17.05 o 
  -7  -8  11      360.84      340.57     12.00 o 
  -6  -8  11       90.07       73.76      8.98 o 
  -5  -8  11      232.88      211.50     15.91 o 
  -4  -8  11      215.35      192.18     11.30 o 
  -3  -8  11      258.38      273.71     17.44 o 
  -2  -8  11      391.16      416.15     16.79 o 
  -1  -8  11      595.13      620.72     19.79 o 
   0  -8  11      593.41      584.86     21.43 o 
   1  -8  11      317.23      288.15     13.02 o 
   2  -8  11     1233.74     1265.64     50.57 o 
   3  -8  11      632.79      619.59     22.44 o 
   4  -8  11      474.18      483.32     25.55 o 
   5  -8  11      221.18      232.95     14.68 o 
   6  -8  11      155.98      144.82     22.99 o 
   7  -8  11      115.82      127.78     14.83 o 
   8  -8  11      118.25       98.97     20.58 o 
   9  -8  11      100.12       82.29     21.69 o 
  -9  -7  11      160.05      166.74     28.33 o 
  -8  -7  11       63.25       82.59     20.23 o 
  -7  -7  11      651.06      682.07     14.72 o 
  -6  -7  11       85.10       99.20      8.12 o 
  -5  -7  11      662.90      609.39     18.28 o 
  -4  -7  11        0.34       -1.63      4.85 o 
  -3  -7  11     1146.23     1151.29     35.31 o 
  -2  -7  11       24.95       32.97      6.25 o 
  -1  -7  11     1395.30     1416.25     29.61 o 
   0  -7  11      143.81      163.19      9.06 o 
   1  -7  11     2081.30     2093.77     32.00 o 
   2  -7  11       23.49       23.02      5.21 o 
   3  -7  11      612.95      596.92     19.38 o 
   4  -7  11       21.87       16.72      9.21 o 
   5  -7  11      377.14      361.41     34.30 o 
   6  -7  11        4.64        4.86      5.78 o 
   7  -7  11      425.20      422.70     21.60 o 
   8  -7  11       19.92        9.66      6.82 o 
   9  -7  11      121.72      124.05     15.69 o 
  -8  -6  11      117.60      150.61     26.93 o 
  -7  -6  11      238.03      227.09     10.74 o 
  -6  -6  11      333.54      348.51     12.01 o 
  -5  -6  11      406.97      399.77     12.21 o 
  -4  -6  11      227.93      216.26     10.70 o 
  -3  -6  11      680.26      712.22     21.36 o 
  -2  -6  11        4.31        5.58      3.09 o 
  -1  -6  11     1311.59     1292.75     23.65 o 
   0  -6  11      157.52      145.78     10.41 o 
   1  -6  11      925.86      925.27     19.67 o 
   2  -6  11      178.19      185.36      9.22 o 
   3  -6  11      390.88      388.94     11.80 o 
   4  -6  11      191.89      172.14     14.57 o 
   5  -6  11      780.03      814.55     26.00 o 
   6  -6  11       16.00       19.15     10.00 o 
   7  -6  11      288.42      302.34     18.64 o 
   8  -6  11       40.66       42.64     10.34 o 
   9  -6  11      231.49      261.28     21.80 o 
 -10  -5  11      124.40      217.59     18.35 o 
  -9  -5  11       97.29      116.43     12.91 o 
  -8  -5  11      169.12      174.52     16.38 o 
  -7  -5  11      201.18      211.32     12.03 o 
  -6  -5  11      516.17      517.95     13.93 o 
  -5  -5  11      444.21      453.31     12.47 o 
  -4  -5  11      866.78      884.40     18.12 o 
  -3  -5  11      772.90      713.06     12.84 o 
  -2  -5  11     1236.48     1170.81     19.56 o 
  -1  -5  11      536.19      546.11     12.90 o 
   0  -5  11     1135.28     1107.18     20.76 o 
   1  -5  11       96.08       91.37      6.66 o 
   2  -5  11     1180.67     1189.37     17.84 o 
   3  -5  11      407.33      410.55     12.37 o 
   4  -5  11      298.32      287.53     10.61 o 
   5  -5  11        4.47        4.01      4.59 o 
   6  -5  11      209.34      184.40     25.29 o 
   7  -5  11       62.64       49.56      8.11 o 
   8  -5  11      191.31      255.60     49.14 o 
   9  -5  11        5.32       39.36     17.18 o 
 -10  -4  11      310.33      288.05     27.42 o 
  -9  -4  11       30.96       51.68     10.77 o 
  -8  -4  11      777.36      837.89     55.00 o 
  -7  -4  11      126.57      148.56     10.57 o 
  -6  -4  11     1041.21     1032.58     19.16 o 
  -5  -4  11       37.75       37.09      4.61 o 
  -4  -4  11      213.97      214.74      7.44 o 
  -3  -4  11       91.03       96.38      6.16 o 
  -2  -4  11     1701.37     1696.83     26.88 o 
  -1  -4  11        0.11        4.22      2.72 o 
   0  -4  11     2889.70     2845.47     28.91 o 
   1  -4  11      148.92      161.33      6.65 o 
   2  -4  11      982.75      936.60     15.66 o 
   3  -4  11       16.53       17.95      3.29 o 
   4  -4  11      295.89      290.53     10.82 o 
   5  -4  11       76.99       81.24      8.18 o 
   6  -4  11      495.84      549.56     27.87 o 
   7  -4  11        0.00       -9.51      9.98 o 
   8  -4  11      289.10      264.76     30.78 o 
   9  -4  11        4.43        2.36     11.66 o 
 -11  -3  11       23.27       24.55     11.63 o 
 -10  -3  11      387.62      398.11     30.87 o 
  -9  -3  11       46.03       49.91      7.27 o 
  -8  -3  11      978.36      981.85     23.41 o 
  -7  -3  11      156.91      190.46      9.51 o 
  -6  -3  11     1246.26     1236.54     20.86 o 
  -5  -3  11      561.82      560.94     11.54 o 
  -4  -3  11     5374.87     5318.47     42.64 o 
  -3  -3  11      310.85      295.46      7.25 o 
  -2  -3  11     1674.08     1604.65     16.67 o 
  -1  -3  11      553.23      517.38      9.29 o 
   0  -3  11     1285.32     1199.37     14.74 o 
   1  -3  11      392.02      372.02      8.25 o 
   2  -3  11     1349.93     1333.47     16.30 o 
   3  -3  11      772.62      791.56     13.61 o 
   4  -3  11     1086.88     1082.65     20.43 o 
   5  -3  11      444.74      465.65     24.30 o 
   6  -3  11      291.37      321.78     49.47 o 
   7  -3  11      132.40      129.69     25.81 o 
   8  -3  11       86.73      103.79     17.43 o 
   9  -3  11       42.78       21.37     14.80 o 
 -11  -2  11      193.63      199.26     15.04 o 
 -10  -2  11       78.51       86.66      9.55 o 
  -9  -2  11      604.42      629.43     19.96 o 
  -8  -2  11      363.46      370.26     14.94 o 
  -7  -2  11     1496.69     1472.58     28.47 o 
  -6  -2  11      488.22      494.30     13.27 o 
  -5  -2  11     2453.78     2437.33     29.95 o 
  -4  -2  11       63.35       54.72      4.38 o 
  -3  -2  11     2289.57     2279.39     21.53 o 
  -2  -2  11      479.90      487.39      8.00 o 
  -1  -2  11     2101.06     2073.33     19.09 o 
   0  -2  11      633.76      639.45     10.79 o 
   1  -2  11     3206.69     3131.07     28.34 o 
   2  -2  11       75.70       86.44      5.25 o 
   3  -2  11      744.15      707.96     13.88 o 
   4  -2  11      175.77      185.04     21.01 o 
   5  -2  11      219.37      235.11     11.12 o 
   6  -2  11       28.73       29.59     10.33 o 
   7  -2  11      146.13      196.80     41.39 o 
   8  -2  11        0.15        3.29     11.70 o 
   9  -2  11       64.04       66.60     16.76 o 
 -12  -1  11        4.90       15.24     10.34 o 
 -11  -1  11      268.81      239.92     25.02 o 
 -10  -1  11       33.26       30.13      6.35 o 
  -9  -1  11      305.69      270.14     13.34 o 
  -8  -1  11        1.15        4.71      4.66 o 
  -7  -1  11     1540.30     1538.23     34.17 o 
  -6  -1  11        4.11        5.42      3.29 o 
  -5  -1  11     1396.50     1412.76     21.45 o 
  -4  -1  11       15.28       13.72      2.82 o 
  -3  -1  11     1200.83     1180.14     14.31 o 
  -2  -1  11       40.78       42.96      2.92 o 
  -1  -1  11     1754.79     1734.55     15.62 o 
   0  -1  11      140.97      142.90      3.73 o 
   1  -1  11     2068.64     2074.34     19.74 o 
   2  -1  11       24.48       32.73      5.62 o 
   3  -1  11     1871.39     1898.21     32.15 o 
   4  -1  11      175.68      186.68     11.91 o 
   5  -1  11      680.75      706.50     17.71 o 
   6  -1  11        7.35       10.02      5.73 o 
   7  -1  11      263.20      262.70     14.19 o 
   8  -1  11        4.34        8.24      8.25 o 
   9  -1  11      188.98      187.19     18.26 o 
 -12   0  11       38.24       26.70     13.28 o 
 -11   0  11      171.49      170.18     25.44 o 
 -10   0  11       94.12      112.93     17.54 o 
  -9   0  11     1115.59     1163.91     25.96 o 
  -8   0  11      291.94      292.07     12.73 o 
  -7   0  11     1094.73     1115.79     32.74 o 
  -6   0  11      707.44      665.15     12.78 o 
  -5   0  11      934.72      943.73     14.88 o 
  -4   0  11      390.29      381.25      8.78 o 
  -3   0  11     1532.91     1509.47     14.38 o 
  -2   0  11      494.87      478.86      7.17 o 
  -1   0  11     1515.97     1453.62     13.98 o 
   0   0  11      841.67      851.35      9.54 o 
   1   0  11      982.96      998.09     10.74 o 
   2   0  11     1567.02     1586.21     24.70 o 
   3   0  11      146.86      152.36      8.91 o 
   4   0  11      324.85      305.01     11.99 o 
   5   0  11      214.27      209.74     13.16 o 
   6   0  11       65.78       73.20      9.79 o 
   7   0  11      193.20      192.41     13.52 o 
   8   0  11      106.63      113.09     11.69 o 
 -12   1  11      208.48      262.18     25.01 o 
 -11   1  11       33.80       75.26     17.56 o 
 -10   1  11      465.43      491.52     23.68 o 
  -9   1  11       40.51       33.60      8.31 o 
  -8   1  11      568.16      550.96     22.26 o 
  -7   1  11       35.58       47.82      4.52 o 
  -6   1  11     1059.04     1084.03     14.49 o 
  -5   1  11      239.60      243.70      6.80 o 
  -4   1  11     1655.68     1595.45     14.36 o 
  -3   1  11      444.67      456.35      7.55 o 
  -2   1  11      919.62      897.38      9.95 o 
  -1   1  11     1123.86     1167.74     11.52 o 
   0   1  11      753.47      741.57      9.49 o 
   1   1  11       33.68       32.17      2.72 o 
   2   1  11      814.80      820.20     11.60 o 
   3   1  11       88.22       89.39      5.95 o 
   4   1  11      321.94      337.09     15.38 o 
   5   1  11       42.62       43.58      6.23 o 
   6   1  11      479.81      498.66     16.18 o 
   7   1  11       19.43       22.62      6.92 o 
   8   1  11      129.51      143.92     15.75 o 
 -12   2  11      255.85      282.83     29.06 o 
 -11   2  11       32.41       17.32     17.73 o 
 -10   2  11      337.28      352.33     20.43 o 
  -9   2  11        1.99        2.30      2.87 o 
  -8   2  11      715.42      721.87     15.33 o 
  -7   2  11        1.74        4.86      2.83 o 
  -6   2  11     1239.54     1280.40     20.81 o 
  -5   2  11        0.97        1.50      1.79 o 
  -4   2  11     1989.21     1964.96     18.57 o 
  -3   2  11        2.85        1.33      1.53 o 
  -2   2  11     2428.41     2455.06     19.24 o 
  -1   2  11      145.36      154.22      4.53 o 
   0   2  11     2069.98     2075.01     17.06 o 
   1   2  11       19.20       17.49      2.27 o 
   2   2  11      565.57      549.50      9.53 o 
   3   2  11       37.81       44.01      4.10 o 
   4   2  11      478.77      502.62     14.00 o 
   5   2  11        0.42        1.83      4.98 o 
   6   2  11       60.00       84.01      9.67 o 
   7   2  11        0.29       -3.54      7.98 o 
   8   2  11      115.26      108.01     18.47 o 
 -12   3  11      231.56      256.26     28.41 o 
 -11   3  11      393.93      336.56     21.10 o 
 -10   3  11      143.59      138.46      9.24 o 
  -9   3  11      404.14      430.74     12.77 o 
  -8   3  11      831.19      756.80     17.59 o 
  -7   3  11      781.18      756.96     16.79 o 
  -6   3  11     1496.66     1398.78     22.17 o 
  -5   3  11     1188.97     1131.29     15.16 o 
  -4   3  11     1165.48     1135.07     13.76 o 
  -3   3  11      290.05      269.53      6.66 o 
  -2   3  11      610.80      604.95     10.47 o 
  -1   3  11      738.60      724.08     10.38 o 
   0   3  11      565.61      556.47      9.44 o 
   1   3  11      570.38      570.82      9.84 o 
   2   3  11      495.62      496.53     10.47 o 
   3   3  11      203.09      235.38      8.61 o 
   4   3  11      239.87      228.08     11.88 o 
   5   3  11      163.00      149.89     16.58 o 
   6   3  11      250.95      214.56     15.47 o 
   7   3  11      164.03      186.69     32.27 o 
 -12   4  11       36.82      134.34     22.88 o 
 -11   4  11      337.70      341.69     14.29 o 
 -10   4  11       95.63       84.71     11.13 o 
  -9   4  11      582.14      571.25     16.32 o 
  -8   4  11      123.16      130.98     10.24 o 
  -7   4  11     1118.40     1050.30     23.12 o 
  -6   4  11        2.34        2.92      2.09 o 
  -5   4  11     1319.00     1311.70     16.40 o 
  -4   4  11      155.16      148.84      5.91 o 
  -3   4  11     4823.00     4761.86     36.03 o 
  -2   4  11       67.21       73.08      4.66 o 
  -1   4  11     1244.46     1223.94     15.10 o 
   0   4  11      109.67      101.10      5.10 o 
   1   4  11      580.77      582.84     10.41 o 
   2   4  11        4.34        1.36      2.18 o 
   3   4  11      473.70      470.24     13.48 o 
   4   4  11       26.66       27.31      6.32 o 
   5   4  11      156.85      163.34     12.48 o 
   6   4  11        3.01        3.79      5.33 o 
   7   4  11       52.41       65.94     11.94 o 
 -12   5  11        1.86        7.96      6.31 o 
 -11   5  11      257.49      254.45     18.06 o 
 -10   5  11        1.18        0.46      2.95 o 
  -9   5  11      422.44      384.97     15.51 o 
  -8   5  11      278.70      281.11     16.20 o 
  -7   5  11      683.52      672.14     15.54 o 
  -6   5  11      520.16      527.53     13.27 o 
  -5   5  11     1154.53     1127.49     15.31 o 
  -4   5  11      183.42      196.19      6.32 o 
  -3   5  11       68.58       69.24      4.56 o 
  -2   5  11      156.95      159.25      5.62 o 
  -1   5  11      599.57      609.16     10.83 o 
   0   5  11      233.31      244.90      7.31 o 
   1   5  11      746.52      763.33     13.16 o 
   2   5  11      163.73      169.64     11.04 o 
   3   5  11      187.91      178.50     16.52 o 
   4   5  11       14.73       21.94      5.10 o 
   5   5  11      219.06      215.32     13.68 o 
   6   5  11        9.51       14.33      6.92 o 
 -12   6  11       83.17       60.05      9.52 o 
 -11   6  11      153.75      139.08     12.60 o 
 -10   6  11      430.60      455.93     15.77 o 
  -9   6  11      497.85      506.65     17.92 o 
  -8   6  11      193.94      180.66     12.97 o 
  -7   6  11      769.30      764.30     27.11 o 
  -6   6  11      508.03      501.79     11.44 o 
  -5   6  11      234.11      243.14      7.14 o 
  -4   6  11      404.45      412.50      9.53 o 
  -3   6  11      139.14      136.06      5.70 o 
  -2   6  11      477.69      486.54      9.73 o 
  -1   6  11      279.20      277.69      7.68 o 
   0   6  11      685.50      699.36     12.50 o 
   1   6  11      159.14      156.47      9.01 o 
   2   6  11      394.43      414.72     14.56 o 
   3   6  11      135.89      122.99     10.18 o 
   4   6  11      113.63      135.46     14.76 o 
   5   6  11        5.97        9.19      8.32 o 
 -12   7  11      326.99      331.69     17.24 o 
 -11   7  11       11.35       19.59      7.06 o 
 -10   7  11      513.46      496.68     16.77 o 
  -9   7  11       32.35       23.98      4.15 o 
  -8   7  11     1312.11     1404.83     27.27 o 
  -7   7  11        0.64        3.00      2.22 o 
  -6   7  11      605.51      584.07     15.43 o 
  -5   7  11        0.88       -0.30      2.24 o 
  -4   7  11      596.34      600.27     11.38 o 
  -3   7  11       72.73       66.93      4.46 o 
  -2   7  11     1191.84     1197.00     15.86 o 
  -1   7  11       42.45       34.33      3.72 o 
   0   7  11      435.84      447.95     11.45 o 
   1   7  11        0.15        0.45      2.83 o 
   2   7  11      243.51      264.22     12.61 o 
   3   7  11       57.23       53.54      7.35 o 
   4   7  11      134.86      151.39     13.42 o 
 -11   8  11       36.27       41.11      6.74 o 
 -10   8  11      210.92      214.12     11.00 o 
  -9   8  11       25.55       25.61      4.56 o 
  -8   8  11      331.03      300.36     10.95 o 
  -7   8  11       30.27       27.63      5.46 o 
  -6   8  11      691.45      704.77     19.97 o 
  -5   8  11      232.20      227.59      7.87 o 
  -4   8  11      960.01      926.90     15.23 o 
  -3   8  11      103.39      105.92      5.71 o 
  -2   8  11      303.61      307.73      8.27 o 
  -1   8  11      128.92      131.95      7.61 o 
   0   8  11      643.92      598.21     14.63 o 
   1   8  11      127.82      121.31     10.54 o 
   2   8  11      156.47      146.17     12.67 o 
   3   8  11       44.90       50.23      8.76 o 
   4   8  11       72.01       58.32      9.49 o 
 -11   9  11      101.59       88.24      8.20 o 
 -10   9  11      176.81      190.72     10.67 o 
  -9   9  11      470.59      494.10     13.48 o 
  -8   9  11      212.43      204.47      8.07 o 
  -7   9  11      606.42      616.10     13.13 o 
  -6   9  11      454.23      468.95     10.72 o 
  -5   9  11      181.50      184.37      7.07 o 
  -4   9  11      287.36      281.64      7.56 o 
  -3   9  11      302.12      303.60      9.34 o 
  -2   9  11      141.61      129.90      8.42 o 
  -1   9  11      472.71      486.64     12.37 o 
   0   9  11       18.54       16.34      5.04 o 
   1   9  11      395.31      421.64     17.74 o 
   2   9  11      103.14       85.45     10.41 o 
 -10  10  11        6.95        5.51      3.73 o 
  -9  10  11      171.78      168.88     10.60 o 
  -8  10  11        8.23       11.97      4.16 o 
  -7  10  11      543.60      556.46     19.01 o 
  -6  10  11       15.65       17.45      4.05 o 
  -5  10  11      786.30      822.66     26.04 o 
  -4  10  11      157.55      165.75      7.60 o 
  -3  10  11      598.10      634.42     13.87 o 
  -2  10  11        5.88        2.16      3.21 o 
  -1  10  11      238.56      227.61     13.14 o 
   0  10  11        0.15       -0.39      4.50 o 
   1  10  11       98.34       81.79     10.26 o 
  -9  11  11      168.07      166.92     15.71 o 
  -8  11  11       93.42       85.10      7.98 o 
  -7  11  11      140.71      164.31      9.35 o 
  -6  11  11      195.27      209.71     10.49 o 
  -5  11  11      114.99      108.96      8.61 o 
  -4  11  11        7.67       13.49      4.24 o 
  -3  11  11       51.60       54.11      6.16 o 
  -2  11  11      121.46      136.03     11.85 o 
  -1  11  11       94.12       83.36      9.96 o 
   0  11  11       29.68       27.80      7.46 o 
  -7  12  11       23.29       12.29      6.34 o 
  -6  12  11      177.31      171.35     22.30 o 
  -5  12  11       17.87       11.30      3.85 o 
  -4  12  11      236.30      284.76     16.82 o 
  -3  12  11       25.38       17.76      5.91 o 
  -1 -13  12      165.50      148.83     14.16 o 
   0 -13  12       24.02       21.96      6.73 o 
   1 -13  12      218.25      189.61     36.52 o 
   2 -13  12      161.69      151.07     13.84 o 
   3 -13  12      226.80      225.37     18.50 o 
   4 -13  12       62.93       42.60     11.24 o 
  -3 -12  12       51.20       41.87      8.85 o 
  -2 -12  12      169.74      156.35     14.72 o 
  -1 -12  12      116.14      110.91     12.24 o 
   0 -12  12      370.68      349.92     17.56 o 
   1 -12  12      161.25      171.34     13.33 o 
   2 -12  12      437.00      418.77     18.72 o 
   3 -12  12      138.14      135.94     13.12 o 
   4 -12  12      494.73      447.11     25.30 o 
   5 -12  12        5.87        3.24      6.87 o 
   6 -12  12      212.66      217.55     19.57 o 
  -5 -11  12       51.49       50.68      8.65 o 
  -4 -11  12      528.15      547.67     20.24 o 
  -3 -11  12        5.12        5.20      5.87 o 
  -2 -11  12      469.85      484.25     20.73 o 
  -1 -11  12        1.43        1.47      4.60 o 
   0 -11  12      627.00      628.13     22.45 o 
   1 -11  12        5.34        3.52      4.88 o 
   2 -11  12      420.87      416.75     18.28 o 
   3 -11  12       57.82       57.14      8.78 o 
   4 -11  12      196.79      202.82     17.76 o 
   5 -11  12       31.61       44.06     10.97 o 
   6 -11  12      218.36      186.46     20.85 o 
   7 -11  12        8.45        3.77      7.10 o 
  -6 -10  12       69.81       56.20      9.00 o 
  -5 -10  12       54.02       43.50      7.73 o 
  -4 -10  12      236.49      247.50     14.55 o 
  -3 -10  12      240.02      240.46     15.27 o 
  -2 -10  12      297.75      291.15     39.20 o 
  -1 -10  12      313.42      349.54     19.03 o 
   0 -10  12      185.27      185.22     12.90 o 
   1 -10  12      246.13      262.16     14.43 o 
   2 -10  12      292.17      304.62     15.65 o 
   3 -10  12      631.09      630.43     22.07 o 
   4 -10  12      354.16      359.95     22.79 o 
   5 -10  12      123.27      127.50     16.93 o 
   6 -10  12       90.11       82.34     14.60 o 
   7 -10  12       46.89       57.05     13.17 o 
  -7  -9  12      175.43      169.29     13.05 o 
  -6  -9  12       83.77       60.55     10.75 o 
  -5  -9  12      442.23      455.59     17.82 o 
  -4  -9  12       14.65        1.83      6.80 o 
  -3  -9  12      671.21      677.73     32.56 o 
  -2  -9  12        1.83       -0.64      4.06 o 
  -1  -9  12      477.50      439.78     17.92 o 
   0  -9  12       42.83       44.97      7.67 o 
   1  -9  12      597.26      582.76     23.16 o 
   2  -9  12       19.17       19.53      5.97 o 
   3  -9  12       58.16       53.05      9.38 o 
   4  -9  12        9.19        3.61      6.13 o 
   5  -9  12      388.34      350.27     22.93 o 
   6  -9  12       10.42        8.11      7.42 o 
   7  -9  12      283.88      299.37     57.21 o 
   8  -9  12        0.67        0.40      5.18 o 
  -8  -8  12        9.65      134.12     17.58 o 
  -7  -8  12      380.27      404.76     27.85 o 
  -6  -8  12        0.26       -0.38      5.08 o 
  -5  -8  12      910.56      853.62     35.36 o 
  -4  -8  12       87.21       77.62     10.27 o 
  -3  -8  12      695.14      671.21     22.59 o 
  -2  -8  12       22.66       31.29      6.25 o 
  -1  -8  12      518.03      534.47     18.98 o 
   0  -8  12       45.00       37.15      6.51 o 
   1  -8  12      629.36      637.70     20.58 o 
   2  -8  12        8.78       13.59      4.85 o 
   3  -8  12      972.01      996.77     26.69 o 
   4  -8  12        4.03        9.80      5.06 o 
   5  -8  12      230.59      245.87     15.64 o 
   6  -8  12       54.82       68.52     11.34 o 
   7  -8  12       85.79       73.55     11.89 o 
   8  -8  12        5.89        0.64      6.42 o 
  -9  -7  12      188.70      221.79     27.54 o 
  -8  -7  12      138.49       88.38     23.86 o 
  -7  -7  12      236.65      230.80     13.61 o 
  -6  -7  12      755.01      783.20     28.74 o 
  -5  -7  12      252.79      250.26     14.85 o 
  -4  -7  12      525.08      493.47     19.42 o 
  -3  -7  12      269.51      261.26     13.82 o 
  -2  -7  12     1527.22     1463.90     31.80 o 
  -1  -7  12      648.73      616.11     19.63 o 
   0  -7  12      441.07      442.58     16.56 o 
   1  -7  12      598.89      589.89     23.82 o 
   2  -7  12      389.00      377.54     15.79 o 
   3  -7  12      457.17      424.62     17.17 o 
   4  -7  12      615.15      621.01     34.95 o 
   5  -7  12      109.06      118.82     12.88 o 
   6  -7  12      230.11      233.88     16.20 o 
   7  -7  12       69.73       66.08     26.39 o 
   8  -7  12      102.43       98.12     30.83 o 
  -9  -6  12       13.99      -10.11     10.11 o 
  -8  -6  12      286.15      327.51     19.31 o 
  -7  -6  12      165.15      183.17     12.27 o 
  -6  -6  12      405.59      415.52     13.14 o 
  -5  -6  12        6.73       11.13      7.24 o 
  -4  -6  12     1664.84     1669.77     29.78 o 
  -3  -6  12        3.56        4.72      4.27 o 
  -2  -6  12      578.75      592.99     19.79 o 
  -1  -6  12        0.99        0.68      2.99 o 
   0  -6  12     1336.54     1315.53     24.67 o 
   1  -6  12       67.70       69.26      6.92 o 
   2  -6  12     2057.77     2056.42     32.53 o 
   3  -6  12       13.78       11.91      3.57 o 
   4  -6  12      721.23      703.54     19.01 o 
   5  -6  12        4.76        5.89      4.96 o 
   6  -6  12      324.73      335.94     25.20 o 
   7  -6  12        6.88        1.62      5.39 o 
   8  -6  12       98.40       97.49     14.72 o 
 -10  -5  12      118.75      246.71     19.09 o 
  -9  -5  12       50.03       92.15     11.58 o 
  -8  -5  12      664.36      637.97     25.67 o 
  -7  -5  12      348.40      385.65     15.55 o 
  -6  -5  12     1195.84     1180.13     21.58 o 
  -5  -5  12       63.50       68.62      6.26 o 
  -4  -5  12     1067.94     1103.29     20.49 o 
  -3  -5  12       42.73       48.69      5.37 o 
  -2  -5  12     1195.21     1166.18     20.16 o 
  -1  -5  12      311.84      314.84     10.40 o 
   0  -5  12     1507.88     1417.16     22.13 o 
   1  -5  12      427.91      410.23     11.80 o 
   2  -5  12     1025.21      979.30     16.72 o 
   3  -5  12      255.56      234.33      9.92 o 
   4  -5  12      763.19      792.43     18.00 o 
   5  -5  12      287.36      286.09     15.63 o 
   6  -5  12      112.67      133.19     14.32 o 
   7  -5  12      150.55      153.28     18.84 o 
   8  -5  12      193.66      179.74     25.20 o 
   9  -5  12       21.89       34.32     11.67 o 
 -10  -4  12      215.18      231.13     25.46 o 
  -9  -4  12      250.88      270.63     18.36 o 
  -8  -4  12      189.64      189.83     13.95 o 
  -7  -4  12      126.81      133.73     10.67 o 
  -6  -4  12      645.78      630.18     20.99 o 
  -5  -4  12      982.50      961.35     19.44 o 
  -4  -4  12      202.77      218.03      7.65 o 
  -3  -4  12     1618.94     1598.40     23.91 o 
  -2  -4  12      339.29      345.92     10.64 o 
  -1  -4  12     1558.61     1538.47     22.80 o 
   0  -4  12      437.83      457.69     12.02 o 
   1  -4  12     1693.44     1659.89     21.55 o 
   2  -4  12      252.72      250.94      8.68 o 
   3  -4  12      848.12      837.72     15.93 o 
   4  -4  12       45.96       54.96      6.43 o 
   5  -4  12      281.77      315.97     19.84 o 
   6  -4  12       70.60      104.49     14.32 o 
   7  -4  12      105.89      120.65     16.21 o 
   8  -4  12       17.75       34.33     19.09 o 
   9  -4  12      176.43      163.79     18.30 o 
 -11  -3  12      218.27      192.54     22.44 o 
 -10  -3  12        0.26        7.93      9.45 o 
  -9  -3  12      373.20      383.97     19.84 o 
  -8  -3  12       10.65       18.05      5.06 o 
  -7  -3  12      874.84      900.89     18.58 o 
  -6  -3  12        7.18        8.99      3.12 o 
  -5  -3  12      815.88      832.73     16.52 o 
  -4  -3  12       29.48       36.65      6.24 o 
  -3  -3  12     2159.36     2186.29     32.08 o 
  -2  -3  12       67.93       69.47      5.17 o 
  -1  -3  12      939.59      945.75     13.32 o 
   0  -3  12       15.95       13.96      2.66 o 
   1  -3  12      522.04      481.42      9.73 o 
   2  -3  12       13.03        7.55      2.41 o 
   3  -3  12      734.19      729.02     13.64 o 
   4  -3  12      116.72      113.87      8.03 o 
   5  -3  12      718.25      689.51     21.41 o 
   6  -3  12       10.05       -2.65      7.25 o 
   7  -3  12      217.41      253.00     20.38 o 
   8  -3  12        3.19       18.14     17.82 o 
 -11  -2  12      118.91      122.75     13.73 o 
 -10  -2  12      108.35      105.52     10.49 o 
  -9  -2  12      245.94      253.22     13.17 o 
  -8  -2  12      192.91      195.68     11.40 o 
  -7  -2  12      746.90      723.55     19.72 o 
  -6  -2  12      116.61      121.12      8.21 o 
  -5  -2  12     2794.66     2801.41     33.33 o 
  -4  -2  12       54.98       55.91      5.44 o 
  -3  -2  12     1170.62     1180.24     20.37 o 
  -2  -2  12      471.86      445.62      8.02 o 
  -1  -2  12      543.73      532.58     10.11 o 
   0  -2  12      203.65      185.27      6.34 o 
   1  -2  12     1030.24     1064.47     13.86 o 
   2  -2  12      300.70      289.04      8.12 o 
   3  -2  12     1199.94     1239.30     22.40 o 
   4  -2  12        7.41        0.10      3.38 o 
   5  -2  12      220.07      219.27     14.59 o 
   6  -2  12      130.27      146.59     15.47 o 
   7  -2  12      123.50      110.75     14.29 o 
   8  -2  12       93.97       95.66     15.30 o 
 -11  -1  12       28.29       57.55     15.37 o 
 -10  -1  12      376.19      361.85     15.57 o 
  -9  -1  12       33.59       43.45      7.22 o 
  -8  -1  12      309.26      291.09     13.48 o 
  -7  -1  12      240.56      232.00     11.53 o 
  -6  -1  12     1303.28     1269.51     21.35 o 
  -5  -1  12      305.84      289.90      9.93 o 
  -4  -1  12     2826.23     2837.42     32.39 o 
  -3  -1  12       76.87       85.01      4.23 o 
  -2  -1  12     1748.08     1774.14     17.46 o 
  -1  -1  12     1315.41     1385.84     14.11 o 
   0  -1  12      906.93      926.14     12.10 o 
   1  -1  12      657.31      651.17     13.00 o 
   2  -1  12      640.63      620.49     17.87 o 
   3  -1  12       41.12       42.15      5.79 o 
   4  -1  12      902.95      949.73     20.58 o 
   5  -1  12       51.40       53.50      6.86 o 
   6  -1  12      333.51      358.97     16.15 o 
   7  -1  12       29.22       21.65      9.72 o 
   8  -1  12       61.86       76.25     13.48 o 
 -12   0  12      211.94      176.93     21.42 o 
 -11   0  12        4.39       -7.87     11.50 o 
 -10   0  12      307.46      375.06     90.97 o 
  -9   0  12        5.95        7.00      4.65 o 
  -8   0  12      749.44      755.22     20.10 o 
  -7   0  12        1.77       -2.79      2.79 o 
  -6   0  12      662.06      694.97     16.92 o 
  -5   0  12      487.74      447.28      9.44 o 
  -4   0  12     1581.54     1531.43     15.25 o 
  -3   0  12       16.45       19.71      2.31 o 
  -2   0  12     1442.85     1382.30     13.23 o 
  -1   0  12      404.36      406.40      7.35 o 
   0   0  12      845.65      866.98      9.61 o 
   1   0  12        8.24       11.51      2.04 o 
   2   0  12      879.33      919.83     21.94 o 
   3   0  12        2.94        5.51      3.89 o 
   4   0  12      989.13      974.59     21.52 o 
   5   0  12       71.04       77.74      8.06 o 
   6   0  12      176.93      185.50     13.34 o 
   7   0  12        0.13        7.06      6.09 o 
   8   0  12       72.17       71.67     12.73 o 
 -12   1  12      271.73      342.31     27.05 o 
 -10   1  12      146.25      131.39     15.17 o 
  -9   1  12      181.35      195.07     16.31 o 
  -8   1  12      479.42      469.18     21.00 o 
  -7   1  12      605.41      568.36     12.03 o 
  -6   1  12     1790.95     1648.72     18.97 o 
  -5   1  12      475.28      457.89      9.37 o 
  -4   1  12      880.85      857.29     10.47 o 
  -3   1  12      772.89      758.15     10.28 o 
  -2   1  12      528.43      527.54      7.85 o 
  -1   1  12      131.24      124.39      4.75 o 
   0   1  12     1036.00     1039.48     11.81 o 
   1   1  12      832.88      834.34     11.24 o 
   2   1  12      535.84      534.24     11.25 o 
   3   1  12      922.61      914.23     20.08 o 
   4   1  12       17.08       15.23      4.36 o 
   5   1  12       75.83       90.78      8.52 o 
   6   1  12       38.39       29.64      5.91 o 
   7   1  12      122.85      120.52     15.65 o 
 -11   2  12      643.85      595.99     40.13 o 
 -10   2  12      420.92      405.82     68.40 o 
  -9   2  12      838.78      832.89     29.19 o 
  -8   2  12       68.63       65.73      6.54 o 
  -7   2  12     1147.18     1139.90     20.98 o 
  -6   2  12        0.74        0.92      2.17 o 
  -5   2  12     1277.50     1243.92     15.32 o 
  -4   2  12       52.18       54.18      3.85 o 
  -3   2  12     1947.11     1885.82     18.75 o 
  -2   2  12       14.30       16.38      2.73 o 
  -1   2  12     1948.30     1885.15     16.08 o 
   0   2  12       21.98       26.83      2.63 o 
   1   2  12      773.70      761.69     10.35 o 
   2   2  12      100.52       95.70      5.06 o 
   3   2  12      143.12      153.35      7.51 o 
   4   2  12        4.28       -0.55      4.13 o 
   5   2  12      290.09      286.49     15.28 o 
   6   2  12        2.33       12.76      5.67 o 
   7   2  12       38.27       44.76     11.18 o 
 -12   3  12        0.20       37.93     17.42 o 
 -11   3  12      313.94      320.52     31.14 o 
 -10   3  12      297.37      313.40     13.95 o 
  -9   3  12      700.50      736.95     16.79 o 
  -8   3  12        2.84        4.67      4.12 o 
  -7   3  12      696.13      721.35     16.81 o 
  -6   3  12        5.79        2.88      3.13 o 
  -5   3  12     1259.10     1221.17     15.12 o 
  -4   3  12      356.04      341.91      7.76 o 
  -3   3  12     1258.63     1258.44     15.20 o 
  -2   3  12       72.79       56.87      4.19 o 
  -1   3  12     1146.92     1154.08     13.89 o 
   0   3  12       59.75       61.05      4.06 o 
   1   3  12      688.39      705.48     11.47 o 
   2   3  12      347.84      354.42      9.28 o 
   3   3  12      310.51      310.55     11.22 o 
   4   3  12       96.05      111.44     11.86 o 
   5   3  12       97.91      101.50     11.81 o 
   6   3  12        2.85        0.72      4.56 o 
   7   3  12       64.29       53.89     11.80 o 
 -12   4  12      291.81      257.51     34.55 o 
 -11   4  12      396.75      422.64     27.18 o 
 -10   4  12      344.88      359.56     16.97 o 
  -9   4  12      261.88      257.89     12.98 o 
  -8   4  12      384.30      363.95     14.40 o 
  -7   4  12      616.84      604.36     17.65 o 
  -6   4  12      721.31      687.75     15.46 o 
  -5   4  12      868.82      886.18     13.80 o 
  -4   4  12      232.59      226.54      6.96 o 
  -3   4  12      359.33      349.08      8.54 o 
  -2   4  12      981.42      978.40     22.41 o 
  -1   4  12      244.90      251.73      8.23 o 
   0   4  12      443.02      450.17      9.13 o 
   1   4  12      223.72      219.02      6.83 o 
   2   4  12       86.93       92.19      5.95 o 
   3   4  12      425.79      422.72     13.34 o 
   4   4  12       42.15       38.68      7.13 o 
   5   4  12       43.03       37.23      8.30 o 
   6   4  12       72.63       82.25     16.52 o 
 -12   5  12      225.55      223.71     15.47 o 
 -11   5  12       13.62       12.46      5.44 o 
 -10   5  12      115.12      118.07      9.78 o 
  -9   5  12       24.88       30.07      6.20 o 
  -8   5  12      529.58      492.21     14.31 o 
  -7   5  12      102.25       83.28      7.02 o 
  -6   5  12     1127.17     1112.92     17.82 o 
  -5   5  12      158.86      163.19      6.66 o 
  -4   5  12     2326.64     2282.75     23.72 o 
  -3   5  12      296.56      276.91      7.85 o 
  -2   5  12      998.89      961.89     14.27 o 
  -1   5  12       17.12       13.78      2.81 o 
   0   5  12      790.75      778.09     13.19 o 
   1   5  12       82.42       74.84      5.70 o 
   2   5  12      776.18      799.99     15.98 o 
   3   5  12        3.92       11.40      4.19 o 
   4   5  12      525.49      502.42     25.25 o 
   5   5  12        9.62       15.66      6.77 o 
 -12   6  12      191.78      201.12     19.91 o 
 -11   6  12        5.46        8.20      5.04 o 
 -10   6  12      455.32      423.07     15.49 o 
  -9   6  12      126.24      154.03     10.18 o 
  -8   6  12      726.75      696.99     17.59 o 
  -7   6  12        6.03        2.89      2.10 o 
  -6   6  12      763.49      746.23     14.60 o 
  -5   6  12      232.54      238.10      7.46 o 
  -4   6  12      497.51      504.14     10.66 o 
  -3   6  12      802.87      771.07     12.56 o 
  -2   6  12      218.73      217.99      6.94 o 
  -1   6  12      181.03      177.81      7.29 o 
   0   6  12      650.29      635.43     12.38 o 
   1   6  12      103.89      106.80      7.86 o 
   2   6  12      340.45      326.42     14.43 o 
   3   6  12       30.56       28.71      5.93 o 
   4   6  12      104.91      135.88     18.81 o 
   5   6  12       40.91       43.04      9.29 o 
 -11   7  12      165.09      174.10     11.83 o 
 -10   7  12      136.61      140.64     10.09 o 
  -9   7  12       57.51       42.84      9.05 o 
  -8   7  12      208.29      214.11     10.29 o 
  -7   7  12      386.76      391.62     10.97 o 
  -6   7  12      469.90      500.18     12.05 o 
  -5   7  12      260.43      258.11     13.77 o 
  -4   7  12      195.16      191.52      6.79 o 
  -3   7  12      192.49      200.91      6.76 o 
  -2   7  12      468.28      453.58     10.04 o 
  -1   7  12      139.75      146.27      6.98 o 
   0   7  12       31.82       21.99      3.95 o 
   1   7  12      172.34      168.46      9.89 o 
   2   7  12       76.33       65.78      7.83 o 
   3   7  12      288.54      300.47     15.92 o 
   4   7  12       48.60       40.57      8.20 o 
 -11   8  12      431.15      451.06     15.79 o 
 -10   8  12       23.60       42.74     20.36 o 
  -9   8  12      394.72      371.25     13.90 o 
  -8   8  12        1.19        2.96      2.40 o 
  -7   8  12      739.94      734.45     14.89 o 
  -6   8  12       37.51       43.16      4.45 o 
  -5   8  12     1195.36     1219.84     18.84 o 
  -4   8  12        6.41        3.38      2.16 o 
  -3   8  12      426.02      443.94     11.47 o 
  -2   8  12        1.15        0.99      2.16 o 
  -1   8  12      227.95      237.65      9.08 o 
   0   8  12        7.17        4.70      2.94 o 
   1   8  12      298.03      289.49     13.20 o 
   2   8  12        3.16        1.62      5.40 o 
   3   8  12       78.23       84.97     11.84 o 
 -10   9  12      323.25      337.16     12.23 o 
  -9   9  12      283.19      305.03     20.77 o 
  -8   9  12      133.60      145.55      8.15 o 
  -7   9  12      164.22      166.66      7.45 o 
  -6   9  12       36.60       30.17      5.85 o 
  -5   9  12      109.87      104.28      5.99 o 
  -4   9  12       71.55       70.41      4.89 o 
  -3   9  12      247.21      224.26     10.08 o 
  -2   9  12      115.42      126.15      7.65 o 
  -1   9  12      178.92      171.73      8.72 o 
   0   9  12       22.00       23.51      6.41 o 
   1   9  12       87.17       89.72     10.47 o 
   2   9  12       27.31       25.71      6.89 o 
  -9  10  12       48.13       43.64      7.10 o 
  -8  10  12      170.56      180.01     10.61 o 
  -7  10  12       74.12       65.32      7.48 o 
  -6  10  12      229.58      241.70     11.39 o 
  -5  10  12       96.32       95.09     14.28 o 
  -4  10  12      367.96      386.40     12.89 o 
  -3  10  12       17.18       12.59      4.01 o 
  -2  10  12      278.02      291.70     11.80 o 
  -1  10  12      101.57       96.91     11.82 o 
   0  10  12      153.76      150.22     13.46 o 
  -8  11  12      107.67       87.94     12.61 o 
  -7  11  12        1.84        2.90      3.27 o 
  -6  11  12      419.85      443.54     17.36 o 
  -5  11  12       17.45       16.94      4.33 o 
  -4  11  12      540.93      564.84     23.51 o 
  -3  11  12        7.15        4.22      3.11 o 
  -2  11  12       72.53       77.87     10.23 o 
  -1  11  12       32.75       36.03      7.49 o 
   0 -13  13      189.44      179.41     37.80 o 
   1 -13  13       31.85       27.26     10.34 o 
   2 -13  13      243.89      242.26     15.56 o 
   3 -13  13        7.39        3.02      6.42 o 
  -3 -12  13       87.65       83.18     19.47 o 
  -2 -12  13      173.18      151.80     14.84 o 
  -1 -12  13      269.69      268.76     21.68 o 
   0 -12  13      105.46      101.78     11.70 o 
   1 -12  13      224.09      227.69     18.00 o 
   2 -12  13      222.05      194.47     14.56 o 
   3 -12  13       21.36       21.16      6.83 o 
   4 -12  13      205.66      186.18     20.51 o 
   5 -12  13      160.23      129.72     17.36 o 
  -5 -11  13      249.05      244.43     21.42 o 
  -4 -11  13       19.30       25.95      7.95 o 
  -3 -11  13      711.94      709.91     26.31 o 
  -2 -11  13       62.02       58.87      9.42 o 
  -1 -11  13      226.28      212.07     23.95 o 
   0 -11  13      151.42      165.20     13.28 o 
   1 -11  13      218.01      218.41     14.23 o 
   2 -11  13       37.34       40.86     10.17 o 
   3 -11  13      303.69      322.18     16.98 o 
   4 -11  13        1.57        5.98      7.37 o 
   5 -11  13      278.64      268.76     21.61 o 
   6 -11  13        3.42        8.27      7.80 o 
  -6 -10  13       38.07       37.69      9.13 o 
  -5 -10  13      462.41      477.27     22.41 o 
  -4 -10  13       19.30       13.24      6.45 o 
  -3 -10  13      229.13      233.80     15.82 o 
  -2 -10  13       59.57       41.99      8.43 o 
  -1 -10  13      645.15      662.92     23.54 o 
   0 -10  13      158.55      170.46     12.99 o 
   1 -10  13      440.82      454.78     19.21 o 
   2 -10  13       20.44       21.72      6.57 o 
   3 -10  13      574.86      551.68     32.81 o 
   4 -10  13        7.28        2.35      5.83 o 
   5 -10  13      268.49      259.16     20.95 o 
   6 -10  13       12.57        4.01      7.56 o 
   7 -10  13       73.01       70.07     14.91 o 
  -7  -9  13      115.67       95.45     12.78 o 
  -6  -9  13       98.52       94.64     12.78 o 
  -5  -9  13       73.18       71.85     10.71 o 
  -4  -9  13      177.49      164.99     15.03 o 
  -3  -9  13      434.75      426.84     19.52 o 
  -2  -9  13      432.35      405.45     18.27 o 
  -1  -9  13      279.91      266.00     14.99 o 
   0  -9  13      457.73      430.76     18.12 o 
   1  -9  13      436.63      414.09     17.88 o 
   2  -9  13      433.03      439.63     18.62 o 
   3  -9  13      365.78      345.78     18.06 o 
   4  -9  13      177.68      181.77     19.88 o 
   5  -9  13       76.79       65.44     12.99 o 
   6  -9  13      192.28      194.11     22.22 o 
   7  -9  13       98.90       73.24     15.16 o 
  -8  -8  13      306.70      302.13     31.25 o 
  -7  -8  13       47.92       62.90     19.98 o 
  -6  -8  13      154.35      134.29     17.00 o 
  -5  -8  13      252.89      249.02     15.66 o 
  -4  -8  13      716.11      705.93     24.44 o 
  -3  -8  13       50.40       51.77      8.62 o 
  -2  -8  13      831.30      794.60     24.59 o 
  -1  -8  13       29.59       26.42      8.39 o 
   0  -8  13      726.00      736.80     23.13 o 
   1  -8  13        0.86        0.49      3.76 o 
   2  -8  13      529.67      508.89     39.29 o 
   3  -8  13       39.49       37.00      7.35 o 
   4  -8  13      573.71      575.05     21.57 o 
   5  -8  13       18.97       20.20      9.01 o 
   6  -8  13      449.93      456.54     21.92 o 
   7  -8  13        0.06       -4.33      9.19 o 
   8  -8  13      134.71      140.09     22.28 o 
  -8  -7  13      187.06      166.74     28.46 o 
  -7  -7  13       17.50       17.92      9.13 o 
  -6  -7  13      585.16      636.31     36.59 o 
  -5  -7  13       38.09       49.72      8.72 o 
  -4  -7  13      949.84      951.29     27.19 o 
  -3  -7  13        6.00        7.93      5.21 o 
  -2  -7  13     1066.61     1057.54     28.36 o 
  -1  -7  13      208.41      187.60     12.21 o 
   0  -7  13      673.79      696.42     21.95 o 
   1  -7  13       92.22       97.79     11.83 o 
   2  -7  13      296.06      269.90     14.35 o 
   3  -7  13        1.85       -0.69      4.23 o 
   4  -7  13      608.86      612.88     21.71 o 
   5  -7  13       46.44       68.10     10.05 o 
   6  -7  13       84.96       65.13     11.27 o 
   7  -7  13       71.99       66.98     12.02 o 
   8  -7  13       47.34       50.51     13.42 o 
  -9  -6  13      151.50      175.38     26.58 o 
  -8  -6  13      157.29      166.86     14.21 o 
  -7  -6  13      276.92      284.82     18.73 o 
  -6  -6  13      552.92      582.49     23.91 o 
  -5  -6  13      359.50      376.97     14.69 o 
  -4  -6  13      538.37      515.19     16.79 o 
  -3  -6  13      773.70      756.72     19.54 o 
  -2  -6  13      373.16      371.05     15.90 o 
  -1  -6  13      610.89      644.94     17.65 o 
   0  -6  13      153.22      150.71      9.14 o 
   1  -6  13      744.25      748.08     19.15 o 
   2  -6  13      900.13      864.32     24.63 o 
   3  -6  13      525.40      533.43     21.36 o 
   4  -6  13      226.72      232.06     11.66 o 
   5  -6  13      329.05      327.55     18.14 o 
   6  -6  13      241.60      287.97     37.92 o 
   7  -6  13      135.66      132.76     26.92 o 
   8  -6  13       21.76       -5.64     24.94 o 
  -9  -5  13      342.36      395.66     31.93 o 
  -7  -5  13      575.51      579.27     19.01 o 
  -6  -5  13       14.72       21.19      5.29 o 
  -5  -5  13      976.85      977.93     22.84 o 
  -4  -5  13        0.10        1.15      3.34 o 
  -3  -5  13     1933.29     1923.85     28.10 o 
  -2  -5  13        0.19        2.47      2.81 o 
  -1  -5  13      989.78      996.87     18.98 o 
   0  -5  13        3.13        6.07      2.84 o 
   1  -5  13      308.98      309.72     10.72 o 
   2  -5  13       16.93       11.27      3.28 o 
   3  -5  13      650.57      647.73     14.60 o 
   4  -5  13        0.02       -2.99      4.84 o 
   5  -5  13      524.42      532.68     18.63 o 
   6  -5  13       16.98       22.59      9.65 o 
   7  -5  13      165.35      193.72     18.81 o 
   8  -5  13        6.22       -7.94     10.41 o 
 -10  -4  13       57.99       66.40     16.86 o 
  -9  -4  13      266.03      299.42     17.29 o 
  -8  -4  13      164.32      174.40     23.42 o 
  -7  -4  13      276.45      256.45     12.50 o 
  -6  -4  13      171.17      172.81     10.64 o 
  -5  -4  13      582.00      541.78     13.63 o 
  -4  -4  13       58.27       56.16      5.83 o 
  -3  -4  13      195.00      197.24      8.82 o 
  -2  -4  13      225.32      229.59      9.25 o 
  -1  -4  13     1081.55     1105.46     19.64 o 
   0  -4  13       21.07       21.97      4.01 o 
   1  -4  13     1108.27     1123.15     18.05 o 
   2  -4  13       98.51       95.28      6.74 o 
   3  -4  13      559.43      550.11     13.37 o 
   4  -4  13      115.32      115.19     10.48 o 
   5  -4  13      392.31      392.74     16.82 o 
   6  -4  13       93.78      125.79     23.29 o 
   7  -4  13      163.01      172.60     26.77 o 
   8  -4  13       37.40       47.73     20.42 o 
 -11  -3  13      484.03      542.31     35.07 o 
 -10  -3  13      194.42      185.31     22.33 o 
  -9  -3  13      119.86      139.04     11.79 o 
  -8  -3  13      146.53      152.72     11.21 o 
  -7  -3  13       64.10       58.81      6.16 o 
  -6  -3  13      418.84      420.94     18.44 o 
  -5  -3  13      220.90      224.52     10.35 o 
  -4  -3  13     1964.61     1899.00     20.98 o 
  -3  -3  13     1127.54     1093.25     17.00 o 
  -2  -3  13     1006.80      976.11     15.77 o 
  -1  -3  13      213.25      231.00     11.52 o 
   0  -3  13     1333.33     1310.45     16.82 o 
   1  -3  13       49.98       61.37      4.69 o 
   2  -3  13      740.41      729.88     12.79 o 
   3  -3  13      126.43      135.16     11.06 o 
   4  -3  13      429.56      401.39     29.74 o 
   5  -3  13        3.50       -5.15      5.96 o 
   6  -3  13      172.40      223.80     23.56 o 
   7  -3  13       11.34       -5.44     12.52 o 
 -11  -2  13       12.92        8.50      7.35 o 
 -10  -2  13      380.68      340.26     18.45 o 
  -9  -2  13        8.43        8.54      4.14 o 
  -8  -2  13     1313.37     1336.57     28.76 o 
  -7  -2  13        0.03        3.73      3.63 o 
  -6  -2  13      894.79      878.21     18.06 o 
  -5  -2  13        0.03       -2.18      2.18 o 
  -4  -2  13      261.21      255.25      9.28 o 
  -3  -2  13        1.68        2.27      1.89 o 
  -2  -2  13     1663.48     1634.07     20.41 o 
  -1  -2  13       38.56       37.82      3.78 o 
   0  -2  13     1200.59     1188.00     16.23 o 
   1  -2  13        4.29        3.49      2.54 o 
   2  -2  13      542.80      546.31     15.14 o 
   3  -2  13       36.62       33.29      5.33 o 
   4  -2  13      635.79      640.50     16.67 o 
   5  -2  13        0.36        6.49      4.30 o 
   6  -2  13      240.94      297.85     19.99 o 
   7  -2  13       14.69       18.19      8.98 o 
   8  -2  13      148.92      178.89     23.19 o 
 -11  -1  13      110.27      109.44     19.56 o 
 -10  -1  13      657.18      650.66     20.54 o 
  -9  -1  13      231.22      228.61     12.53 o 
  -8  -1  13      318.88      316.27     14.00 o 
  -7  -1  13      143.35      142.91     10.26 o 
  -6  -1  13      864.02      842.03     22.68 o 
  -5  -1  13      163.97      158.89      7.96 o 
  -4  -1  13     2653.82     2570.56     27.79 o 
  -3  -1  13     1715.00     1693.85     17.85 o 
  -2  -1  13     1379.81     1347.28     15.37 o 
  -1  -1  13     1165.37     1129.41     17.44 o 
   0  -1  13      799.53      803.66     14.71 o 
   1  -1  13      231.08      229.95      9.98 o 
   2  -1  13      281.42      282.12     11.44 o 
   3  -1  13       99.58      106.16      8.74 o 
   4  -1  13        1.39        0.01      3.84 o 
   5  -1  13      161.50      169.32     10.56 o 
   6  -1  13       56.44       56.99      8.77 o 
   7  -1  13      107.38      132.81     16.99 o 
   8  -1  13       11.69       10.30      7.94 o 
 -12   0  13      103.39      113.09     20.34 o 
 -11   0  13      383.12      346.88     30.16 o 
 -10   0  13       93.05       79.96     19.94 o 
  -9   0  13      580.09      546.11     17.37 o 
  -8   0  13       93.73       89.44      8.79 o 
  -7   0  13      934.97      916.05     21.80 o 
  -6   0  13      101.99       95.68      7.62 o 
  -5   0  13     1457.09     1469.05     21.94 o 
  -4   0  13       43.33       51.71      3.57 o 
  -3   0  13     1464.64     1424.67     18.92 o 
  -2   0  13      311.95      331.73      6.78 o 
  -1   0  13      955.61      927.84     12.85 o 
   0   0  13       18.67       30.17      2.81 o 
   1   0  13     1051.70     1042.61     18.12 o 
   2   0  13      199.02      218.54     16.37 o 
   3   0  13      360.78      374.60     13.41 o 
   4   0  13      519.40      489.59     15.61 o 
   5   0  13      375.59      380.68     14.30 o 
   6   0  13       46.70       46.33      8.38 o 
   7   0  13       40.97       37.29      8.29 o 
 -12   1  13        0.72       41.27     10.21 o 
 -11   1  13      300.54      338.15     29.69 o 
 -10   1  13       34.18       79.45     17.81 o 
  -8   1  13       14.27       14.35      6.35 o 
  -7   1  13      967.56      945.50     28.40 o 
  -6   1  13        0.74        1.52      2.13 o 
  -5   1  13     2213.95     2119.18     19.26 o 
  -4   1  13        0.80        0.46      1.55 o 
  -3   1  13     1431.07     1392.14     13.83 o 
  -2   1  13      586.66      607.57      9.52 o 
  -1   1  13     1580.28     1592.39     15.16 o 
   0   1  13      272.07      260.97      6.13 o 
   1   1  13      713.42      725.38     11.64 o 
   2   1  13       83.79       88.79      6.81 o 
   3   1  13     1008.48      962.00     21.05 o 
   4   1  13       85.24      104.95      8.91 o 
   5   1  13      190.78      195.49     13.89 o 
   6   1  13       80.81       80.79     10.11 o 
   7   1  13      133.16      124.94     16.25 o 
 -11   2  13       60.22       79.68     19.13 o 
 -10   2  13      366.66      374.43     31.96 o 
  -9   2  13      414.42      426.83     21.54 o 
  -8   2  13      355.07      350.52     12.49 o 
  -7   2  13      571.24      568.05     15.04 o 
  -6   2  13      242.91      245.45      8.63 o 
  -5   2  13      111.05      142.16      5.45 o 
  -4   2  13      433.81      427.00      8.88 o 
  -3   2  13      192.17      184.41      6.00 o 
  -2   2  13      682.14      663.27     11.09 o 
  -1   2  13      392.29      392.67      8.09 o 
   0   2  13      157.93      159.12      4.87 o 
   1   2  13      642.03      650.20     10.91 o 
   2   2  13      100.59       97.91      6.49 o 
   3   2  13      149.86      147.39     12.21 o 
   4   2  13      203.49      202.51     13.67 o 
   5   2  13       94.31       90.96     10.81 o 
   6   2  13       88.04       85.92     11.42 o 
   7   2  13       39.49       36.94     10.64 o 
 -12   3  13      135.17      136.04     28.32 o 
 -11   3  13      290.73      283.59     31.18 o 
 -10   3  13       18.24        7.94      6.09 o 
  -9   3  13      137.22      146.16      9.29 o 
  -8   3  13      438.73      438.77     13.98 o 
  -7   3  13       27.44       33.37      5.07 o 
  -6   3  13      752.30      748.53     14.94 o 
  -5   3  13      248.00      239.54      6.96 o 
  -4   3  13     1414.83     1388.67     16.69 o 
  -3   3  13     1029.52      994.98     13.91 o 
  -2   3  13      577.19      543.40     10.25 o 
  -1   3  13      113.05      113.04      5.41 o 
   0   3  13      883.04      909.32     13.08 o 
   1   3  13        2.46        2.77      2.09 o 
   2   3  13      798.90      826.81     14.47 o 
   3   3  13       12.85       12.48      6.08 o 
   4   3  13      392.55      388.82     19.72 o 
   5   3  13       15.54       -0.91      5.04 o 
   6   3  13      178.89      176.47     19.29 o 
 -12   4  13      330.63      251.44     35.21 o 
 -11   4  13       17.66       29.18      6.80 o 
 -10   4  13     1345.58     1428.93     46.57 o 
  -9   4  13      198.05      176.24     16.62 o 
  -8   4  13      688.61      740.54     20.85 o 
  -7   4  13       26.50       26.56      6.07 o 
  -6   4  13      982.96      998.06     17.15 o 
  -5   4  13        0.43       -0.46      2.34 o 
  -4   4  13      698.81      698.29     12.62 o 
  -3   4  13      292.50      265.75      9.70 o 
  -2   4  13      589.72      571.31     10.77 o 
  -1   4  13      115.92      131.89      6.07 o 
   0   4  13      460.98      435.89      9.35 o 
   1   4  13      154.71      165.02      7.30 o 
   2   4  13      285.97      285.75      9.01 o 
   3   4  13       69.67       77.39      9.00 o 
   4   4  13      164.56      178.56     15.34 o 
   5   4  13        5.99        9.36      5.85 o 
   6   4  13       12.89       13.12      6.24 o 
 -12   5  13       55.31       48.48     17.26 o 
 -11   5  13      276.56      281.39     15.34 o 
 -10   5  13       39.53       25.62      5.62 o 
  -9   5  13      267.27      282.30     15.20 o 
  -8   5  13      189.97      174.32      9.88 o 
  -7   5  13      694.99      701.35     14.94 o 
  -6   5  13      284.35      269.13      9.06 o 
  -5   5  13      358.50      342.20      9.59 o 
  -4   5  13      439.86      426.48     10.03 o 
  -3   5  13      172.01      168.64      7.49 o 
  -2   5  13      879.42      871.81     13.78 o 
  -1   5  13      562.48      563.17     11.32 o 
   0   5  13      119.62      114.28      6.39 o 
   1   5  13       80.64       83.04      6.28 o 
   2   5  13       51.66       42.31      5.18 o 
   3   5  13        9.24       14.58      4.79 o 
   4   5  13       13.68       18.52      6.43 o 
   5   5  13      202.06      184.27     16.64 o 
 -11   6  13      385.15      390.12     18.22 o 
 -10   6  13        0.48       -1.26      3.93 o 
  -9   6  13      582.62      615.10     17.11 o 
  -8   6  13        3.63        2.53      3.05 o 
  -7   6  13      320.67      321.27     14.42 o 
  -6   6  13        0.63        3.52      2.32 o 
  -5   6  13     1024.13      989.69     17.42 o 
  -4   6  13        9.86        9.19      2.51 o 
  -3   6  13     1714.61     1665.15     19.68 o 
  -2   6  13       44.15       37.28      3.86 o 
  -1   6  13      270.54      278.32      8.37 o 
   0   6  13        0.03       -0.44      2.08 o 
   1   6  13      236.83      229.03     10.35 o 
   2   6  13        1.43        0.25      3.78 o 
   3   6  13      253.34      274.86     17.52 o 
   4   6  13       16.16        5.27      7.14 o 
 -11   7  13      189.79      179.80     12.23 o 
 -10   7  13       49.32       54.46      7.49 o 
  -9   7  13      226.78      226.22     11.26 o 
  -8   7  13      152.81      151.04     12.14 o 
  -7   7  13      189.99      192.80      8.43 o 
  -6   7  13      259.00      256.44     10.17 o 
  -5   7  13      411.23      414.81     11.46 o 
  -4   7  13       97.87      102.95      6.23 o 
  -3   7  13      163.72      158.38      6.71 o 
  -2   7  13      152.14      162.97      6.97 o 
  -1   7  13      370.12      345.00     10.12 o 
   0   7  13       52.41       58.61      5.64 o 
   1   7  13       90.95       82.54      7.40 o 
   2   7  13       32.81       48.13      8.11 o 
   3   7  13      109.03       96.70     11.35 o 
 -11   8  13       65.22       69.75     10.21 o 
 -10   8  13      239.41      217.82     13.61 o 
  -9   8  13       84.00       79.03      7.27 o 
  -8   8  13      185.05      180.12      8.39 o 
  -7   8  13      278.06      270.80     12.01 o 
  -6   8  13      171.21      162.05      9.20 o 
  -5   8  13       67.69       64.75      5.48 o 
  -4   8  13      641.93      628.06     12.11 o 
  -3   8  13       71.34       66.15      5.00 o 
  -2   8  13      325.41      334.06      9.33 o 
  -1   8  13        5.45        7.81      3.15 o 
   0   8  13      278.30      279.35     10.99 o 
   1   8  13       36.26       24.77      6.49 o 
   2   8  13       58.33       57.14      9.19 o 
 -10   9  13      192.69      181.51     14.30 o 
  -9   9  13        1.78       -3.43      4.31 o 
  -8   9  13      447.36      447.17     19.46 o 
  -7   9  13        4.97        5.24      2.72 o 
  -6   9  13      376.52      400.18     11.81 o 
  -5   9  13        0.30        3.58      2.35 o 
  -4   9  13      191.21      204.83      7.59 o 
  -3   9  13        2.34        0.73      2.48 o 
  -2   9  13      234.71      236.68     10.96 o 
  -1   9  13        0.34        0.08      3.15 o 
   0   9  13      125.66      136.88     12.57 o 
   1   9  13        4.85        1.31      4.74 o 
  -9  10  13        2.35        4.98      4.17 o 
  -8  10  13      331.54      323.37     13.89 o 
  -7  10  13       58.49       73.52      7.78 o 
  -6  10  13      206.63      206.03     11.43 o 
  -5  10  13       72.06       63.25      7.59 o 
  -4  10  13      291.71      291.93     11.77 o 
  -3  10  13      184.22      188.66     10.33 o 
  -2  10  13      377.54      371.05     13.65 o 
  -1  10  13      137.36      157.15     13.64 o 
   0  10  13      128.38      128.75     19.48 o 
  -7  11  13      270.15      302.68     42.71 o 
  -6  11  13       73.60       69.47      7.69 o 
  -5  11  13      178.66      191.06     14.49 o 
  -4  11  13       74.59       70.46      7.64 o 
  -3  11  13      111.20      114.01     11.24 o 
  -2 -12  14        3.53        4.70      6.93 o 
  -1 -12  14      389.71      385.31     19.71 o 
   0 -12  14       20.61       17.98      7.81 o 
   1 -12  14      251.84      256.60     16.00 o 
   2 -12  14       21.33       15.79      6.19 o 
   3 -12  14      249.74      239.14     19.97 o 
   4 -12  14        4.05        1.72      7.17 o 
  -4 -11  14       53.05       48.34      9.76 o 
  -3 -11  14      186.52      178.13     16.09 o 
  -2 -11  14      155.13      164.44     17.01 o 
  -1 -11  14      245.83      233.16     30.37 o 
   0 -11  14      161.66      150.61     14.32 o 
   1 -11  14      197.30      188.28     17.13 o 
   2 -11  14       95.30       96.86     11.71 o 
   3 -11  14      154.96      164.17     14.88 o 
   4 -11  14       10.80       13.66      8.27 o 
   5 -11  14      195.36      182.21     21.08 o 
  -6 -10  14      241.41      247.42     22.28 o 
  -5 -10  14      122.91      139.85     14.92 o 
  -4 -10  14      656.89      683.39     26.25 o 
  -3 -10  14      205.92      206.20     15.48 o 
  -2 -10  14      246.44      241.26     18.42 o 
  -1 -10  14       80.96       85.92     14.45 o 
   0 -10  14      398.06      387.11     40.38 o 
   1 -10  14       62.79       57.67      9.24 o 
   2 -10  14      570.12      575.53     22.43 o 
   3 -10  14        8.00        8.95      5.63 o 
   4 -10  14      758.90      742.52     34.95 o 
   5 -10  14       27.68       10.59      7.87 o 
   6 -10  14      190.75      164.10     20.65 o 
  -7  -9  14       22.17       19.51      7.85 o 
  -6  -9  14      407.33      398.14     20.82 o 
  -5  -9  14      178.00      195.91     15.22 o 
  -4  -9  14       70.42       43.25      8.90 o 
  -3  -9  14      100.16      103.66     12.17 o 
  -2  -9  14      606.08      625.00     23.90 o 
  -1  -9  14      133.06      117.04     12.16 o 
   0  -9  14      857.50      819.14     25.90 o 
   1  -9  14      123.63      119.39     12.11 o 
   2  -9  14      243.82      249.29     14.85 o 
   3  -9  14        9.19        8.21      5.59 o 
   4  -9  14       82.79       77.51     13.83 o 
   5  -9  14       25.72       25.90      9.35 o 
   6  -9  14      158.22      204.98     22.94 o 
   7  -9  14        7.72        6.16      7.65 o 
  -7  -8  14      175.70      224.17     19.24 o 
  -6  -8  14       55.25       50.94      9.90 o 
  -5  -8  14       43.20       41.69      8.80 o 
  -4  -8  14      254.08      257.78     20.58 o 
  -3  -8  14      229.93      228.65     14.39 o 
  -2  -8  14      406.32      409.60     18.20 o 
  -1  -8  14       96.31       91.78     10.76 o 
   0  -8  14      166.97      175.56     12.99 o 
   1  -8  14      284.05      274.77     15.36 o 
   2  -8  14      336.92      337.23     24.20 o 
   3  -8  14      883.92      841.43     31.83 o 
   4  -8  14      141.52      139.03     13.03 o 
   5  -8  14      220.37      207.49     22.69 o 
   6  -8  14      157.77      159.30     20.59 o 
   7  -8  14       68.39       59.07     11.22 o 
  -8  -7  14       11.78       -4.07     13.83 o 
  -7  -7  14      472.01      444.00     38.69 o 
  -6  -7  14       26.09       43.42     13.91 o 
  -5  -7  14      834.05      856.78     23.35 o 
  -4  -7  14       54.13       64.63      9.70 o 
  -3  -7  14      407.89      430.26     18.35 o 
  -2  -7  14       18.88       29.29      6.36 o 
  -1  -7  14      863.97      884.37     25.78 o 
   0  -7  14        1.39        3.29      4.27 o 
   1  -7  14      583.97      555.34     37.31 o 
   2  -7  14      140.49      137.41     12.52 o 
   3  -7  14       72.64       67.58      9.58 o 
   4  -7  14        6.00        6.75      4.71 o 
   5  -7  14      164.49      168.31     15.75 o 
   6  -7  14        9.25        4.48      5.27 o 
   7  -7  14      170.94      182.89     18.33 o 
  -9  -6  14      205.44      161.53     27.72 o 
  -8  -6  14       90.07       46.02     19.50 o 
  -7  -6  14      171.98      160.46     17.25 o 
  -6  -6  14        0.42        3.22      4.54 o 
  -5  -6  14      188.34      177.89     12.16 o 
  -4  -6  14       56.86       59.41     14.08 o 
  -3  -6  14      574.32      556.27     17.41 o 
  -2  -6  14       44.23       50.73      6.98 o 
  -1  -6  14      948.40      950.81     24.65 o 
   0  -6  14       74.92       63.40      8.79 o 
   1  -6  14      555.15      563.98     20.28 o 
   2  -6  14       17.35       11.03      5.27 o 
   3  -6  14      392.95      389.86     17.54 o 
   4  -6  14       17.00       11.26      4.97 o 
   5  -6  14      145.67      154.09     16.18 o 
   6  -6  14      121.92      112.64     14.04 o 
   7  -6  14      155.38      152.73     20.01 o 
 -10  -5  14       18.75       19.47     10.62 o 
  -9  -5  14      198.21      166.13     26.05 o 
  -8  -5  14      201.80      221.39     15.74 o 
  -7  -5  14      357.10      383.44     21.09 o 
  -6  -5  14      530.43      547.22     31.96 o 
  -5  -5  14      297.88      296.11     13.23 o 
  -4  -5  14      736.30      702.99     19.27 o 
  -3  -5  14      483.13      478.67     15.73 o 
  -2  -5  14     1354.95     1307.52     22.97 o 
  -1  -5  14      396.64      410.00     12.67 o 
   0  -5  14      899.30      887.75     18.71 o 
   1  -5  14      156.32      170.36      8.81 o 
   2  -5  14      197.01      197.99     10.64 o 
   3  -5  14       38.72       46.20     12.26 o 
   4  -5  14      285.27      291.51     16.69 o 
   5  -5  14      106.58      131.75     24.22 o 
   6  -5  14       70.66      111.64     18.12 o 
   7  -5  14       46.78       78.40     35.96 o 
   8  -5  14       97.99      198.85     25.21 o 
 -10  -4  14      391.17      374.75     30.75 o 
  -9  -4  14        5.96       10.14      8.41 o 
  -8  -4  14      610.10      590.27     24.09 o 
  -7  -4  14        0.11        6.70      4.04 o 
  -6  -4  14     1014.73     1026.36     23.90 o 
  -5  -4  14        0.70        6.35      5.98 o 
  -4  -4  14     1361.11     1300.82     28.07 o 
  -3  -4  14      140.09      131.85      8.15 o 
  -2  -4  14      800.86      771.80     16.97 o 
  -1  -4  14        3.19        0.07      2.77 o 
   0  -4  14     1029.54      994.25     19.31 o 
   1  -4  14       12.38        1.54      2.53 o 
   2  -4  14     1096.50     1068.47     18.72 o 
   3  -4  14        2.22        7.41      7.79 o 
   4  -4  14      636.27      623.83     20.81 o 
   5  -4  14       23.91       31.08      8.54 o 
   6  -4  14      348.28      340.38     23.46 o 
   7  -4  14       24.64       16.10     16.21 o 
   8  -4  14       74.09       81.68     13.33 o 
 -10  -3  14      261.69      256.46     25.18 o 
  -9  -3  14       71.00       77.32      8.89 o 
  -8  -3  14      672.58      705.90     20.34 o 
  -7  -3  14      312.17      319.96     11.49 o 
  -6  -3  14      706.54      725.29     16.58 o 
  -5  -3  14      269.24      286.13     10.19 o 
  -4  -3  14      557.20      537.52     14.54 o 
  -3  -3  14     1914.52     1883.77     23.87 o 
  -2  -3  14     1189.85     1155.16     17.90 o 
  -1  -3  14      570.06      563.34     12.17 o 
   0  -3  14     1100.03     1112.25     15.93 o 
   1  -3  14      331.87      328.58      8.88 o 
   2  -3  14      625.81      629.38     15.35 o 
   3  -3  14      157.17      166.37     12.35 o 
   4  -3  14       21.44       18.26      6.27 o 
   5  -3  14      293.36      261.23     17.76 o 
   6  -3  14       47.35        6.61     17.88 o 
   7  -3  14       69.70       83.09     13.87 o 
 -11  -2  14      184.30      215.00     21.93 o 
 -10  -2  14      127.19      118.36     18.28 o 
  -9  -2  14      285.95      271.18     13.73 o 
  -8  -2  14       94.47       86.49      9.22 o 
  -7  -2  14      533.19      517.21     17.14 o 
  -6  -2  14       89.58       99.01      7.77 o 
  -5  -2  14      636.67      652.98     15.27 o 
  -4  -2  14       17.93       23.87      3.73 o 
  -3  -2  14       70.92       71.40      6.51 o 
  -2  -2  14      159.06      152.00      8.27 o 
  -1  -2  14     1111.19     1063.62     17.44 o 
   0  -2  14       70.49       75.79      5.93 o 
   1  -2  14     1089.68     1079.46     21.03 o 
   2  -2  14       18.99       16.70      4.02 o 
   3  -2  14      402.47      420.20     11.85 o 
   4  -2  14      310.53      312.49     10.49 o 
   5  -2  14      199.98      266.92     44.91 o 
   6  -2  14       53.50       48.92     11.94 o 
   7  -2  14       72.19       75.74     13.19 o 
 -11  -1  14      215.26      223.15     23.92 o 
 -10  -1  14        6.59        5.18      5.32 o 
  -9  -1  14      715.86      735.35     21.63 o 
  -8  -1  14       57.45       70.46      8.48 o 
  -7  -1  14      751.68      757.26     20.59 o 
  -6  -1  14       18.55        9.99      3.65 o 
  -5  -1  14      935.31      918.11     18.27 o 
  -4  -1  14       85.26       90.39      6.11 o 
  -3  -1  14     1238.34     1192.13     16.22 o 
  -2  -1  14        7.30        7.86      2.82 o 
  -1  -1  14     1152.63     1160.48     16.76 o 
   0  -1  14        0.31       -1.87      2.85 o 
   1  -1  14      743.17      762.21     17.88 o 
   2  -1  14       60.54       55.39      6.59 o 
   3  -1  14      746.36      731.39     18.64 o 
   4  -1  14      181.45      161.31     10.34 o 
   5  -1  14      148.20      171.30     10.94 o 
   6  -1  14        2.94        4.78      5.55 o 
   7  -1  14      157.40      183.49     26.76 o 
 -11   0  14      193.64      214.12     25.29 o 
 -10   0  14      139.06      138.65     14.99 o 
  -9   0  14      341.40      372.98     58.96 o 
  -8   0  14      650.58      679.97     19.25 o 
  -7   0  14      380.25      365.63     15.54 o 
  -6   0  14      213.28      213.58      9.07 o 
  -5   0  14      393.65      430.78     11.89 o 
  -4   0  14      171.69      164.31      6.27 o 
  -3   0  14     1108.41     1137.74     14.51 o 
  -2   0  14      229.53      230.35      6.91 o 
  -1   0  14      499.49      489.58     10.40 o 
   0   0  14      546.82      539.05     12.94 o 
   1   0  14      246.66      253.50     10.71 o 
   2   0  14      200.14      201.09      9.98 o 
   3   0  14       70.49       77.38      8.07 o 
   4   0  14        0.84        6.45      3.89 o 
   5   0  14      138.75      145.89     10.47 o 
   6   0  14       59.05       71.86      9.71 o 
   7   0  14       61.49       57.04      8.85 o 
 -12   1  14      109.05      103.99     20.53 o 
 -11   1  14       47.43       -9.17     14.58 o 
 -10   1  14       92.27       83.07     12.53 o 
  -9   1  14        9.15        9.98      7.06 o 
  -8   1  14      380.68      313.69     18.13 o 
  -7   1  14      184.43      184.83     13.68 o 
  -6   1  14      664.83      627.62     10.91 o 
  -5   1  14      374.01      346.34      7.54 o 
  -4   1  14      691.83      659.96     10.26 o 
  -3   1  14      144.54      147.23      5.17 o 
  -2   1  14      715.57      734.55     10.89 o 
  -1   1  14      384.87      383.32      7.44 o 
   0   1  14     1054.11     1052.83     14.80 o 
   1   1  14      186.04      190.90      9.17 o 
   2   1  14      363.90      373.42     13.06 o 
   3   1  14       47.87       51.12      6.24 o 
   4   1  14      318.63      333.24     16.30 o 
   5   1  14       85.85       61.76      9.52 o 
   6   1  14      106.38      111.95     16.56 o 
 -12   2  14      142.43      217.00     25.55 o 
 -11   2  14       31.45       38.52     12.93 o 
 -10   2  14     1092.80     1058.45     52.27 o 
  -9   2  14        0.39       33.13     14.64 o 
  -8   2  14      816.92      788.04     22.57 o 
  -7   2  14       60.54       56.88      6.10 o 
  -6   2  14     1014.66      966.85     14.44 o 
  -5   2  14       95.76       89.86      5.32 o 
  -4   2  14     1515.90     1482.88     17.67 o 
  -3   2  14       45.60       46.17      3.93 o 
  -2   2  14     1265.88     1271.13     16.26 o 
  -1   2  14      313.66      315.55      7.58 o 
   0   2  14      308.62      308.24      8.00 o 
   1   2  14      215.27      211.32      9.14 o 
   2   2  14      310.78      310.74     12.74 o 
   3   2  14        6.18       16.40      5.54 o 
   4   2  14      230.73      262.12     20.65 o 
   5   2  14       26.31       41.25      7.74 o 
   6   2  14      142.39      150.06     13.35 o 
 -12   3  14      137.26      269.94     30.86 o 
 -11   3  14      150.19      206.41     26.82 o 
 -10   3  14        2.95       -1.16      3.20 o 
  -9   3  14      160.58      166.72     11.29 o 
  -8   3  14      171.20      157.10     10.57 o 
  -7   3  14      791.43      779.66     16.20 o 
  -6   3  14      225.18      230.02      8.00 o 
  -5   3  14     1176.43     1096.60     15.34 o 
  -4   3  14      104.90      101.26      5.62 o 
  -3   3  14      707.39      688.33     11.95 o 
  -2   3  14      645.02      653.58     10.94 o 
  -1   3  14       86.38       81.54      4.92 o 
   0   3  14      222.61      220.99      6.98 o 
   1   3  14      162.94      160.69      7.35 o 
   2   3  14       66.33       67.29      6.83 o 
   3   3  14      234.43      242.55     15.35 o 
   4   3  14       31.25       23.84      6.98 o 
   5   3  14      132.01      123.04     12.87 o 
   6   3  14       34.75       35.89      7.91 o 
 -12   4  14       20.48        6.21     13.92 o 
 -11   4  14       56.40       75.30     19.15 o 
 -10   4  14      170.94      175.90     14.33 o 
  -9   4  14      635.96      671.73     28.88 o 
  -8   4  14       12.41       11.50      3.88 o 
  -7   4  14      777.73      792.31     16.17 o 
  -6   4  14        0.16        0.85      2.15 o 
  -5   4  14      457.69      478.54     10.90 o 
  -4   4  14       80.42       81.51      5.45 o 
  -3   4  14      308.54      327.33      9.62 o 
  -2   4  14      281.00      266.59      7.28 o 
  -1   4  14      846.62      847.73     13.13 o 
   0   4  14        0.07        1.87      2.06 o 
   1   4  14      455.24      464.02     11.18 o 
   2   4  14        6.50        0.88      2.99 o 
   3   4  14      148.86      156.24     15.01 o 
   4   4  14        3.25        5.60      5.90 o 
   5   4  14        9.64       10.28      6.04 o 
 -11   5  14      449.76      446.07     19.13 o 
 -10   5  14       51.85       68.87     13.27 o 
  -9   5  14      687.56      675.05     22.56 o 
  -8   5  14        3.61       -1.45      3.05 o 
  -7   5  14      287.18      267.09      9.67 o 
  -6   5  14       72.21       74.25      6.08 o 
  -5   5  14      274.57      271.18      8.43 o 
  -4   5  14      309.50      301.03      8.86 o 
  -3   5  14      489.74      482.34     11.17 o 
  -2   5  14       41.93       34.69      3.75 o 
  -1   5  14      602.05      591.76     11.98 o 
   0   5  14       12.27       13.82      3.04 o 
   1   5  14      208.52      208.87      8.22 o 
   2   5  14       89.07       92.97      7.73 o 
   3   5  14       53.22       51.62      9.21 o 
   4   5  14       49.43       52.33      9.58 o 
 -11   6  14      252.74      263.15     12.78 o 
 -10   6  14      135.97      155.87     13.22 o 
  -9   6  14      162.61      164.89     10.96 o 
  -8   6  14      522.29      537.73     13.99 o 
  -7   6  14      390.18      384.33     11.63 o 
  -6   6  14      512.79      520.99     19.55 o 
  -5   6  14      182.54      174.39      7.31 o 
  -4   6  14      301.87      311.99      9.18 o 
  -3   6  14      478.21      462.59     10.48 o 
  -2   6  14      427.32      437.79     10.39 o 
  -1   6  14      156.02      154.67      7.39 o 
   0   6  14      424.05      423.17     10.84 o 
   1   6  14       30.95       22.20      5.73 o 
   2   6  14      125.30      138.00     12.80 o 
   3   6  14       15.49       16.92     10.92 o 
   4   6  14       57.05       62.54     10.71 o 
 -11   7  14        0.05        2.89      3.97 o 
 -10   7  14      287.13      279.42     14.08 o 
  -9   7  14        0.18        0.54      3.21 o 
  -8   7  14      435.41      430.11     13.42 o 
  -7   7  14       13.72       15.54      3.51 o 
  -6   7  14      374.07      357.38     10.97 o 
  -5   7  14       70.52       69.99      5.97 o 
  -4   7  14      336.77      345.83     11.07 o 
  -3   7  14        2.94        3.41      2.29 o 
  -2   7  14      612.81      625.13     12.77 o 
  -1   7  14        5.72        2.40      2.52 o 
   0   7  14      386.80      402.68     11.98 o 
   1   7  14       13.33        8.57      3.90 o 
   2   7  14      177.96      158.01     13.58 o 
   3   7  14        4.14        0.32      4.78 o 
 -10   8  14      346.27      345.55     13.05 o 
  -9   8  14        1.54        8.81      3.58 o 
  -8   8  14      458.88      450.78     13.96 o 
  -7   8  14       12.76       10.50      3.34 o 
  -6   8  14      434.08      415.61     11.79 o 
  -5   8  14      104.46      104.92      7.08 o 
  -4   8  14      277.82      272.59      8.38 o 
  -3   8  14      166.48      167.58      8.24 o 
  -2   8  14      265.17      280.61      8.83 o 
  -1   8  14       92.25       93.09      7.11 o 
   0   8  14      222.64      221.81     11.82 o 
   1   8  14      188.03      202.27     15.59 o 
   2   8  14       83.74       83.08     19.12 o 
  -9   9  14      397.57      420.85     13.35 o 
  -8   9  14       15.34        9.47      3.95 o 
  -7   9  14      263.78      260.79     10.07 o 
  -6   9  14       34.70       32.84      6.96 o 
  -5   9  14      320.93      335.06     11.25 o 
  -4   9  14      102.12      102.49      7.02 o 
  -3   9  14      256.17      254.12     12.19 o 
  -2   9  14       50.32       42.55      6.26 o 
  -1   9  14       96.20      108.81      9.21 o 
   0   9  14        0.20        4.73      5.32 o 
  -8  10  14        8.89       13.53     14.17 o 
  -7  10  14      325.09      332.72     10.19 o 
  -6  10  14       13.80        8.97      3.04 o 
  -5  10  14      147.86      151.99     11.47 o 
  -4  10  14        6.00        8.70      3.70 o 
  -3  10  14        4.09        5.79      3.91 o 
  -2  10  14       13.86       11.12      5.70 o 
  -1  10  14      197.58      174.26     21.15 o 
  -2 -12  15      123.66      106.85     16.17 o 
  -1 -12  15       76.08       79.12     11.62 o 
   0 -12  15      301.21      311.63     18.21 o 
   1 -12  15        4.92        6.81      5.92 o 
   2 -12  15      355.83      357.97     19.28 o 
   3 -12  15       11.04        4.50      7.12 o 
  -4 -11  15       68.68       74.38     11.34 o 
  -3 -11  15      130.82      151.70     15.42 o 
  -2 -11  15      282.36      273.25     29.57 o 
  -1 -11  15       10.33       10.72      6.27 o 
   0 -11  15      237.16      221.21     16.03 o 
   1 -11  15       28.29       21.75     11.09 o 
   2 -11  15      181.86      169.58     15.17 o 
   3 -11  15       24.74       25.08     10.55 o 
   4 -11  15       62.32       61.51     13.35 o 
  -5 -10  15       40.63       33.45      8.88 o 
  -4 -10  15      393.31      395.45     20.66 o 
  -3 -10  15       54.14       55.87      9.67 o 
  -2 -10  15      164.83      160.26     14.91 o 
  -1 -10  15      155.84      179.03     15.58 o 
   0 -10  15      132.83      134.03     13.47 o 
   1 -10  15       95.75       86.12     11.33 o 
   2 -10  15      137.64      103.76     12.06 o 
   3 -10  15      121.09      114.11     12.75 o 
   4 -10  15       28.18       27.60      9.99 o 
   5 -10  15      168.71      179.25     22.04 o 
  -6  -9  15       49.19       33.51      8.64 o 
  -5  -9  15      629.32      649.57     26.04 o 
  -4  -9  15        1.82        1.02      5.35 o 
  -3  -9  15      511.63      504.89     21.80 o 
  -2  -9  15        8.26        0.29      5.52 o 
  -1  -9  15      261.52      250.82     15.52 o 
   0  -9  15       82.53       97.64     15.54 o 
   1  -9  15      362.82      340.61     17.73 o 
   2  -9  15        4.61       12.54      5.70 o 
   3  -9  15      215.05      209.05     14.92 o 
   4  -9  15       87.31       97.48     16.10 o 
   5  -9  15       77.01       85.33     15.80 o 
   6  -9  15        0.36       -3.62      6.24 o 
  -7  -8  15      289.24      321.08     45.51 o 
  -6  -8  15       74.05       58.53     10.01 o 
  -5  -8  15      427.93      456.64     29.23 o 
  -4  -8  15      123.08      123.59     13.05 o 
  -3  -8  15      379.45      355.35     18.03 o 
  -2  -8  15       51.99       41.61     11.24 o 
  -1  -8  15      850.57      846.69     26.88 o 
   0  -8  15       27.25       26.44      6.97 o 
   1  -8  15      476.35      471.38     32.07 o 
   2  -8  15       32.47       24.54      9.82 o 
   3  -8  15      447.15      473.96     36.91 o 
   4  -8  15      151.96      148.00     14.00 o 
   5  -8  15      244.63      207.68     22.88 o 
   6  -8  15       29.99       27.16     10.94 o 
   7  -8  15      104.51       78.70     15.79 o 
  -8  -7  15      148.01      196.43     29.55 o 
  -7  -7  15      229.78      281.74     19.75 o 
  -6  -7  15      250.41      248.38     13.81 o 
  -5  -7  15       57.88       62.94     15.22 o 
  -4  -7  15      391.48      399.66     18.49 o 
  -3  -7  15      204.36      196.10     14.49 o 
  -2  -7  15      388.84      381.02     17.83 o 
  -1  -7  15       40.82       41.71     11.57 o 
   0  -7  15      561.39      540.79     20.92 o 
   1  -7  15      449.87      465.25     19.63 o 
   2  -7  15      441.26      423.58     19.03 o 
   3  -7  15      115.03      125.64     12.78 o 
   4  -7  15      311.06      289.65     16.40 o 
   5  -7  15       13.83       27.86      9.75 o 
   6  -7  15       67.02       99.26     17.91 o 
   7  -7  15       10.36       14.93     13.70 o 
  -9  -6  15       13.32       -8.18      8.18 o 
  -7  -6  15       48.89       55.91     11.26 o 
  -6  -6  15      740.54      754.49     29.31 o 
  -5  -6  15       70.54       87.81      9.53 o 
  -4  -6  15      420.30      435.94     16.14 o 
  -3  -6  15        0.31        6.81      8.82 o 
  -2  -6  15      475.03      514.39     17.21 o 
  -1  -6  15      129.64      119.77     10.08 o 
   0  -6  15      934.08      937.65     23.05 o 
   1  -6  15        0.67       -0.59      3.61 o 
   2  -6  15      849.07      876.88     39.00 o 
   3  -6  15       23.73       37.28      7.24 o 
   4  -6  15      143.04      133.25     11.37 o 
   5  -6  15        0.05        2.46      5.77 o 
   6  -6  15      235.22      276.07     61.41 o 
   7  -6  15        0.82       31.86     48.19 o 
  -9  -5  15        4.88       51.88     10.82 o 
  -8  -5  15      267.42      231.60     25.81 o 
  -7  -5  15       84.36       72.65     11.64 o 
  -6  -5  15      176.01      163.61     18.46 o 
  -5  -5  15      173.64      177.12     28.41 o 
  -4  -5  15      624.75      649.25     18.99 o 
  -3  -5  15      324.74      333.26     15.12 o 
  -2  -5  15     1178.98     1173.74     25.53 o 
  -1  -5  15      184.34      174.79      9.38 o 
   0  -5  15      560.15      538.92     14.97 o 
   1  -5  15      195.14      187.30      9.57 o 
   2  -5  15      286.51      319.77     19.95 o 
   3  -5  15      144.80      134.75      9.39 o 
   4  -5  15      246.97      283.19     13.63 o 
   5  -5  15      121.15      149.01     17.46 o 
   6  -5  15       23.50       54.07     13.67 o 
   7  -5  15       13.68       27.81     11.10 o 
 -10  -4  15       12.45       21.80     10.81 o 
  -9  -4  15      222.66      239.24     16.11 o 
  -8  -4  15      153.81      279.84     24.49 o 
  -7  -4  15      356.00      355.39     19.59 o 
  -6  -4  15      566.69      335.65     26.47 o 
  -5  -4  15      636.31      658.93     25.45 o 
  -4  -4  15      224.05      253.69     16.05 o 
  -3  -4  15       35.24       39.29      5.02 o 
  -2  -4  15       29.68       30.64      4.61 o 
  -1  -4  15      456.02      460.44     13.43 o 
   0  -4  15      107.40      116.67      8.57 o 
   1  -4  15      665.13      648.91     16.20 o 
   2  -4  15       76.23       81.83      7.58 o 
   3  -4  15      220.29      211.76     13.01 o 
   4  -4  15       73.43       76.40     10.88 o 
   5  -4  15       41.03       27.54     34.61 o 
   6  -4  15      151.29      170.56     41.86 o 
   7  -4  15       71.58       72.50     13.70 o 
 -10  -3  15        0.09        8.68      9.79 o 
  -9  -3  15      328.84      337.40     18.97 o 
  -8  -3  15        6.65       13.99      5.10 o 
  -7  -3  15      521.00      517.53     14.76 o 
  -6  -3  15        3.73        8.66      3.17 o 
  -5  -3  15      520.78      536.88     17.07 o 
  -4  -3  15       62.80       55.06      5.96 o 
  -3  -3  15     1440.98     1416.23     32.91 o 
  -2  -3  15        0.73        1.06      2.79 o 
  -1  -3  15      842.14      838.99     17.73 o 
   0  -3  15       17.27       19.64      4.05 o 
   1  -3  15      510.39      503.90     16.35 o 
   2  -3  15       50.05       54.62      6.36 o 
   3  -3  15      614.14      627.49     25.66 o 
   4  -3  15        4.05       11.14      8.39 o 
   5  -3  15      140.58      124.00     15.08 o 
   6  -3  15       29.90       45.60     19.34 o 
   7  -3  15      144.79      163.37     23.65 o 
 -10  -2  15       19.12       16.85      7.20 o 
  -9  -2  15      151.93      157.77     11.71 o 
  -8  -2  15      121.56      124.86     10.98 o 
  -7  -2  15      511.55      509.59     17.19 o 
  -6  -2  15      381.66      380.80     12.54 o 
  -5  -2  15      795.65      795.91     15.74 o 
  -4  -2  15      962.15      959.93     19.78 o 
  -3  -2  15      531.71      545.83     14.57 o 
  -2  -2  15      184.47      179.25     10.26 o 
  -1  -2  15      468.07      487.12     12.56 o 
   0  -2  15       52.51       46.53      5.92 o 
   1  -2  15      461.87      476.82     14.28 o 
   2  -2  15      325.62      342.80     15.20 o 
   3  -2  15      124.03      122.97      7.78 o 
   4  -2  15      248.91      252.38     13.73 o 
   5  -2  15      446.57      431.68     21.91 o 
   6  -2  15       11.14       17.19      9.68 o 
   7  -2  15       71.97       76.28     13.92 o 
 -11  -1  15       50.19       69.92     16.70 o 
 -10  -1  15      188.95      193.97     23.84 o 
  -9  -1  15       38.57       40.59      7.22 o 
  -8  -1  15      203.92      176.50     11.11 o 
  -7  -1  15      112.73      107.49      9.86 o 
  -6  -1  15      677.21      682.44     16.45 o 
  -5  -1  15       51.29       55.24      5.88 o 
  -4  -1  15      735.32      735.42     14.49 o 
  -3  -1  15       55.95       65.62      5.61 o 
  -2  -1  15      254.68      272.92     10.85 o 
  -1  -1  15       52.72       45.48      5.29 o 
   0  -1  15     1105.98     1107.06     19.40 o 
   1  -1  15       58.92       70.10      7.29 o 
   2  -1  15      571.32      584.76     18.15 o 
   3  -1  15       84.16       91.55      8.83 o 
   4  -1  15      242.11      242.95     13.12 o 
   5  -1  15        3.73        0.69      4.28 o 
   6  -1  15      107.33      115.71     15.62 o 
   7  -1  15        0.35        8.06      6.53 o 
 -11   0  15        0.21        2.84     10.89 o 
 -10   0  15      266.06      289.90     18.55 o 
  -9   0  15        5.37       22.32     16.64 o 
  -8   0  15     1018.85     1036.22     24.03 o 
  -7   0  15       26.60       30.80      5.92 o 
  -6   0  15     1336.07     1280.40     22.33 o 
  -5   0  15        7.04        6.35      2.47 o 
  -4   0  15      357.32      364.54      8.54 o 
  -3   0  15       76.57       70.01      6.54 o 
  -2   0  15      907.85      898.40     15.34 o 
  -1   0  15        3.82        7.36      3.50 o 
   0   0  15      196.24      215.04      9.91 o 
   1   0  15       15.05       16.21      4.50 o 
   2   0  15      425.26      425.43     14.47 o 
   3   0  15       76.92       74.07      7.84 o 
   4   0  15      132.77      136.70     10.28 o 
   5   0  15       69.49       59.99      7.60 o 
   6   0  15       52.59       44.09      8.26 o 
 -11   1  15      228.10      207.41     31.66 o 
 -10   1  15      419.35      474.82     36.85 o 
  -9   1  15      100.73       90.98     12.43 o 
  -8   1  15      267.60      256.55     16.67 o 
  -7   1  15      327.76      274.07     17.71 o 
  -6   1  15      152.17      167.02      7.28 o 
  -5   1  15     1073.06     1024.00     15.52 o 
  -4   1  15      672.02      665.78     10.66 o 
  -3   1  15      515.08      499.23      8.79 o 
  -2   1  15      661.13      692.56     11.92 o 
  -1   1  15      236.82      230.38      7.84 o 
   0   1  15      738.31      730.84     17.01 o 
   1   1  15      294.67      291.91     14.52 o 
   2   1  15       20.51       17.93      4.60 o 
   3   1  15      207.18      228.24     11.56 o 
   4   1  15        1.25        7.26      5.13 o 
   5   1  15       19.50       22.47      6.90 o 
   6   1  15       42.24       33.44     10.28 o 
 -11   2  15      161.60      269.65     28.83 o 
 -10   2  15        0.78        1.05      4.77 o 
  -9   2  15      928.36      918.48     32.27 o 
  -8   2  15       64.57       80.19     11.61 o 
  -7   2  15      526.34      519.73     13.55 o 
  -6   2  15       51.40       45.33      4.25 o 
  -5   2  15      464.91      482.45     10.34 o 
  -4   2  15       20.92       19.62      2.88 o 
  -3   2  15      655.87      658.87     11.88 o 
  -2   2  15        6.50        4.86      2.13 o 
  -1   2  15      596.48      595.82     10.65 o 
   0   2  15        6.69        2.41      2.88 o 
   1   2  15      357.63      357.15     13.72 o 
   2   2  15       32.85       33.26     12.87 o 
   3   2  15      191.77      178.92     13.98 o 
   4   2  15       28.52       19.86      5.82 o 
   5   2  15       71.62       70.07     10.34 o 
   6   2  15        0.12       -4.03      7.57 o 
 -11   3  15      411.37      368.55     35.13 o 
 -10   3  15        0.16        4.35     14.58 o 
  -9   3  15       77.54       79.56     13.32 o 
  -8   3  15       13.69       11.39      3.59 o 
  -7   3  15      691.73      665.99     14.01 o 
  -6   3  15        6.78        7.07      3.50 o 
  -5   3  15     1054.17     1007.79     14.37 o 
  -4   3  15       70.79       69.43      4.98 o 
  -3   3  15      697.20      704.20     12.55 o 
  -2   3  15        2.96       -0.19      1.91 o 
  -1   3  15      845.05      893.24     14.22 o 
   0   3  15       78.31       80.94      5.18 o 
   1   3  15      443.94      441.44     17.42 o 
   2   3  15       31.03       33.67      6.02 o 
   3   3  15      105.15      105.25     12.22 o 
   4   3  15        3.16       14.89      7.45 o 
   5   3  15       60.13       56.64     12.16 o 
 -11   4  15       23.25       57.98     17.13 o 
 -10   4  15      285.58      261.37     14.25 o 
  -9   4  15      212.00      252.09     18.31 o 
  -8   4  15      180.74      185.23     13.18 o 
  -7   4  15      483.05      470.93     12.98 o 
  -6   4  15      358.01      344.14     10.81 o 
  -5   4  15      217.23      207.47      7.63 o 
  -4   4  15      561.83      583.56     12.42 o 
  -3   4  15      257.22      244.13      7.72 o 
  -2   4  15      541.32      552.88     10.77 o 
  -1   4  15      103.40      105.74      5.86 o 
   0   4  15      188.65      195.45      7.43 o 
   1   4  15      235.85      239.80      8.51 o 
   2   4  15      134.86      150.55     11.65 o 
   3   4  15      148.08      145.04     14.08 o 
   4   4  15      254.22      244.31     31.49 o 
 -11   5  15        5.85        9.59      8.36 o 
 -10   5  15       77.27       80.64      9.38 o 
  -9   5  15      209.09      217.85     14.15 o 
  -8   5  15      341.05      339.37     14.61 o 
  -7   5  15       28.36       23.59      3.94 o 
  -6   5  15      439.90      435.98     12.29 o 
  -5   5  15        4.29        3.49      2.46 o 
  -4   5  15      505.27      507.30     12.59 o 
  -3   5  15       13.12       10.81      2.72 o 
  -2   5  15      538.18      538.27     11.54 o 
  -1   5  15        1.10        2.93      2.36 o 
   0   5  15      433.95      443.30     11.00 o 
   1   5  15        0.40        0.69      2.69 o 
   2   5  15      324.90      329.40     13.77 o 
   3   5  15        1.94       -2.61      5.22 o 
   4   5  15       27.89       43.13      8.77 o 
 -11   6  15        7.64        7.51      4.46 o 
 -10   6  15      320.57      325.58     15.67 o 
  -9   6  15       88.03       84.17      7.92 o 
  -8   6  15      280.90      271.76     10.36 o 
  -7   6  15       40.12       36.29      5.01 o 
  -6   6  15      774.10      804.57     18.12 o 
  -5   6  15       40.03       42.30      4.49 o 
  -4   6  15      176.46      173.48      7.50 o 
  -3   6  15       34.68       42.58      4.25 o 
  -2   6  15       23.97       32.92      4.00 o 
  -1   6  15        3.30       -0.67      2.51 o 
   0   6  15       99.86      101.71      6.67 o 
   1   6  15       98.07      107.88      8.47 o 
   2   6  15      129.22      127.60     12.54 o 
   3   6  15       39.60       46.76     10.40 o 
 -10   7  15       65.79       64.26      8.06 o 
  -9   7  15      212.93      227.32     10.95 o 
  -8   7  15      237.38      240.65     13.31 o 
  -7   7  15      430.11      449.34     12.88 o 
  -6   7  15       55.88       49.42      5.32 o 
  -5   7  15      367.06      361.72     11.27 o 
  -4   7  15      233.58      220.70     11.91 o 
  -3   7  15       61.50       57.96      6.11 o 
  -2   7  15      159.81      141.48      7.55 o 
  -1   7  15      345.77      334.09      9.94 o 
   0   7  15       94.72       82.34      7.50 o 
   1   7  15       44.47       49.27     10.49 o 
   2   7  15       17.03       22.49      6.71 o 
 -10   8  15       58.15       55.82      9.08 o 
  -9   8  15      353.13      384.91     14.73 o 
  -8   8  15        0.23        2.89      3.35 o 
  -7   8  15      185.74      176.90     11.01 o 
  -6   8  15        5.09        8.26      4.36 o 
  -5   8  15      138.78      131.73      7.55 o 
  -4   8  15       85.66       86.09      5.86 o 
  -3   8  15      264.77      272.74      8.83 o 
  -2   8  15        0.30        0.16      2.85 o 
  -1   8  15       81.74       79.25      8.11 o 
   0   8  15        1.45       -0.66      3.48 o 
   1   8  15      123.30      123.67     13.22 o 
  -9   9  15        9.68        4.56      3.99 o 
  -8   9  15      147.76      164.39     13.30 o 
  -7   9  15      141.46      138.49      8.55 o 
  -6   9  15       76.36       79.07      6.94 o 
  -5   9  15      299.24      314.66     11.39 o 
  -4   9  15        7.60       13.17      3.61 o 
  -3   9  15      219.81      206.23     11.23 o 
  -2   9  15       18.29       24.23      5.11 o 
  -1   9  15       64.92       49.14      6.65 o 
  -7  10  15       64.69       65.31      6.66 o 
  -6  10  15      225.50      220.98     10.52 o 
  -5  10  15       35.23       24.37      5.59 o 
  -4  10  15      287.22      292.03     18.63 o 
  -3  10  15        1.07        2.09      4.66 o 
   0 -12  16       56.73       30.55     10.47 o 
   1 -12  16       37.45       41.86     11.69 o 
  -3 -11  16       51.02       31.43     12.61 o 
  -2 -11  16        1.52        1.93      5.77 o 
  -1 -11  16      334.09      314.48     18.39 o 
   0 -11  16       78.41       64.80     10.53 o 
   1 -11  16      414.95      412.36     20.82 o 
   2 -11  16       46.64       44.76     15.63 o 
   3 -11  16      189.66      185.01     16.48 o 
   4 -11  16       18.19       15.23      9.49 o 
  -5 -10  16      152.00      131.07     14.91 o 
  -4 -10  16       40.63       44.53      9.69 o 
  -3 -10  16      619.01      610.11     31.21 o 
  -2 -10  16        3.82        8.94      5.91 o 
  -1 -10  16      288.63      301.98     17.88 o 
   0 -10  16       33.17       52.49      9.83 o 
   1 -10  16      155.55      157.42     15.13 o 
   2 -10  16       10.05       11.90      5.70 o 
   3 -10  16      222.96      238.53     23.21 o 
   4 -10  16      129.12      104.01     16.74 o 
   5 -10  16      201.73      188.12     22.81 o 
  -6  -9  16       53.93       42.46     14.98 o 
  -5  -9  16      178.29      192.37     17.51 o 
  -4  -9  16       51.47       46.11      9.86 o 
  -3  -9  16      223.59      211.09     15.76 o 
  -2  -9  16      249.14      235.10     15.69 o 
  -1  -9  16      125.30      120.26     13.22 o 
   0  -9  16      250.20      243.71     17.85 o 
   1  -9  16      162.68      169.64     15.28 o 
   2  -9  16      249.74      235.96     15.50 o 
   3  -9  16       73.03       78.07     11.24 o 
   4  -9  16       81.99       72.50     14.16 o 
   5  -9  16       42.52       47.23     12.93 o 
  -7  -8  16       17.40       33.72     25.47 o 
  -6  -8  16      326.09      402.53     71.41 o 
  -5  -8  16      223.93      203.11     17.31 o 
  -4  -8  16      688.82      711.91     26.34 o 
  -3  -8  16        0.10       -2.94      4.69 o 
  -2  -8  16      438.40      440.33     20.33 o 
  -1  -8  16       14.98       12.69      6.02 o 
   0  -8  16      295.32      291.14     21.11 o 
   1  -8  16       33.47       36.42      7.76 o 
   2  -8  16      269.94      293.05     16.91 o 
   3  -8  16       41.53       45.28     13.94 o 
   4  -8  16      136.25      141.28     34.18 o 
   5  -8  16        5.63        8.66      7.02 o 
   6  -8  16      109.01      120.30     19.22 o 
  -8  -7  16      210.68      234.86     28.62 o 
  -7  -7  16        7.90       13.00      7.73 o 
  -6  -7  16      310.30      305.74     20.32 o 
  -5  -7  16      135.40      159.91     21.47 o 
  -4  -7  16      364.13      376.16     17.47 o 
  -3  -7  16       60.65       64.01      9.97 o 
  -2  -7  16      554.59      520.35     21.37 o 
  -1  -7  16      189.29      183.96     14.08 o 
   0  -7  16      382.59      401.86     19.07 o 
   1  -7  16       69.20       56.30     18.65 o 
   2  -7  16      390.43      384.21     18.94 o 
   3  -7  16        1.49        2.69      4.76 o 
   4  -7  16      404.87      376.72     19.20 o 
   5  -7  16       74.34       68.65     14.55 o 
   6  -7  16      122.52      265.91     25.01 o 
  -8  -6  16       72.13       58.67     18.39 o 
  -7  -6  16      166.54      187.77     18.70 o 
  -6  -6  16      186.46      189.70     17.35 o 
  -5  -6  16      375.27      396.43     21.82 o 
  -4  -6  16      164.62      183.53     11.71 o 
  -3  -6  16      493.95      512.94     26.51 o 
  -2  -6  16       34.18       44.76     10.88 o 
  -1  -6  16      137.13      138.17     10.42 o 
   0  -6  16       82.25       86.12     10.64 o 
   1  -6  16      129.63      137.47     10.47 o 
   2  -6  16       94.04      103.78     17.39 o 
   3  -6  16      651.74      583.14     23.09 o 
   4  -6  16       67.13       77.46     12.96 o 
   5  -6  16      131.23      158.69     31.73 o 
   6  -6  16       27.51       53.42     12.97 o 
  -9  -5  16       85.75      150.79     16.40 o 
  -8  -5  16        0.05       16.06     11.18 o 
  -7  -5  16      347.44      352.66     20.81 o 
  -6  -5  16        4.26        5.56      7.11 o 
  -5  -5  16      350.20      361.40     21.80 o 
  -4  -5  16       10.44       14.90     14.53 o 
  -3  -5  16      303.40      300.15     13.39 o 
  -2  -5  16       12.34       17.69      4.73 o 
  -1  -5  16      475.24      492.22     16.94 o 
   0  -5  16        9.02       13.72      8.75 o 
   1  -5  16      460.86      469.21     16.83 o 
   2  -5  16       26.40       31.21     11.84 o 
   3  -5  16      183.86      196.81     11.72 o 
   4  -5  16        0.15       -0.03      8.09 o 
   5  -5  16      136.93      157.58     18.72 o 
   6  -5  16        3.49        6.03     18.61 o 
 -10  -4  16       19.05       17.99      9.84 o 
  -9  -4  16      234.03      232.01     24.67 o 
  -8  -4  16       88.39       89.33     18.04 o 
  -7  -4  16      192.17      191.53     20.44 o 
  -6  -4  16       37.56       21.93      7.72 o 
  -4  -4  16      216.79      204.09     35.86 o 
  -3  -4  16      909.21      878.73     29.18 o 
  -2  -4  16        1.17        4.47      6.81 o 
  -1  -4  16      275.89      293.49     11.13 o 
   0  -4  16      174.72      156.17      9.39 o 
   1  -4  16      446.43      476.72     22.02 o 
   2  -4  16      263.87      247.61     16.59 o 
   3  -4  16      259.93      241.24     14.74 o 
   4  -4  16      162.56      160.84     13.37 o 
   5  -4  16      188.68      192.07     46.23 o 
   6  -4  16       52.66       65.11     16.20 o 
 -10  -3  16      484.08      449.35     32.36 o 
  -9  -3  16       63.31       54.22     10.07 o 
  -8  -3  16      296.74      270.75     13.19 o 
  -7  -3  16      359.35      376.52     15.62 o 
  -6  -3  16      402.16      382.47     17.16 o 
  -5  -3  16      206.68      219.71     22.92 o 
  -4  -3  16      511.64      503.94     16.89 o 
  -3  -3  16        5.27       11.56      4.57 o 
  -2  -3  16     1354.75     1388.42     27.21 o 
  -1  -3  16      169.92      154.36     11.97 o 
   0  -3  16      392.30      351.19     37.83 o 
   1  -3  16       12.73       13.63      4.11 o 
   2  -3  16      145.81      146.68     14.33 o 
   3  -3  16        2.78        0.28      5.04 o 
   4  -3  16      128.07      151.80     21.01 o 
   5  -3  16        4.82       16.24     22.26 o 
   6  -3  16       46.29      105.55     29.77 o 
 -10  -2  16      248.51      274.41     17.02 o 
  -9  -2  16        0.39        6.03      4.78 o 
  -8  -2  16      300.72      290.17     13.95 o 
  -7  -2  16      148.41      163.48      9.91 o 
  -6  -2  16      693.50      690.59     17.07 o 
  -5  -2  16        0.24       -1.80      3.50 o 
  -4  -2  16     1103.75     1086.80     21.69 o 
  -3  -2  16      106.91      118.37      7.97 o 
  -2  -2  16     1054.17     1061.37     31.95 o 
  -1  -2  16        9.58       11.68      4.24 o 
   0  -2  16      316.31      302.83     11.64 o 
   1  -2  16        1.32        6.18      3.60 o 
   2  -2  16      301.11      300.03     12.17 o 
   3  -2  16        0.09       11.68      7.94 o 
   4  -2  16      210.68      210.41     15.04 o 
   5  -2  16        6.37        3.52      7.46 o 
   6  -2  16      126.35      130.44     17.65 o 
 -11  -1  16       25.48       32.75     12.89 o 
 -10  -1  16      137.79      136.84     23.08 o 
  -9  -1  16      208.60      219.24     13.37 o 
  -8  -1  16      266.04      259.60     13.12 o 
  -7  -1  16       41.78       35.87      6.58 o 
  -6  -1  16      652.74      637.88     16.22 o 
  -5  -1  16      571.71      545.80     13.17 o 
  -4  -1  16      942.82      960.51     20.05 o 
  -3  -1  16     1444.45     1421.85     49.05 o 
  -2  -1  16      104.70      115.32      8.64 o 
  -1  -1  16      484.58      485.04     14.65 o 
   0  -1  16      399.38      413.24     12.37 o 
   1  -1  16      215.80      221.38      9.63 o 
   2  -1  16      338.95      342.29     13.45 o 
   3  -1  16       93.63      101.48      9.28 o 
   4  -1  16       82.02       85.20      8.75 o 
   5  -1  16        6.39       15.86      5.46 o 
   6  -1  16       38.11       47.09     15.58 o 
 -11   0  16      270.27      275.25     27.35 o 
 -10   0  16       15.28       18.07     13.79 o 
  -9   0  16      417.45      429.88     25.45 o 
  -8   0  16       79.94       90.99     11.64 o 
  -7   0  16      349.76      351.74     13.84 o 
  -6   0  16       49.00       63.63      6.38 o 
  -5   0  16      265.46      298.16     10.72 o 
  -4   0  16        0.81        4.90      4.16 o 
  -3   0  16      398.57      377.90     17.47 o 
  -2   0  16       66.78       72.93      6.35 o 
  -1   0  16      832.74      807.62     18.63 o 
   0   0  16       55.13       65.45      7.07 o 
   1   0  16      234.33      234.22     11.04 o 
   2   0  16       33.92       32.36      6.11 o 
   3   0  16      316.16      303.57     14.49 o 
   4   0  16       71.60       58.73      7.45 o 
   5   0  16      414.82      415.93     15.31 o 
   6   0  16        8.35       18.24      8.53 o 
 -11   1  16      211.98      252.40     23.86 o 
 -10   1  16        2.41       -5.60     11.53 o 
  -9   1  16      101.27       82.14     30.13 o 
  -8   1  16        8.62       16.22      5.85 o 
  -7   1  16      489.24      489.74     17.71 o 
  -6   1  16        0.16        2.64      3.05 o 
  -5   1  16      939.04      963.80     18.04 o 
  -4   1  16      120.92      116.88      6.95 o 
  -3   1  16      724.72      716.83     11.58 o 
  -2   1  16       74.38       73.52      6.04 o 
  -1   1  16      221.10      235.27      9.82 o 
   0   1  16        5.18        3.85      2.95 o 
   1   1  16      369.65      369.03     13.16 o 
   2   1  16        4.31        3.00      3.61 o 
   3   1  16      159.75      180.76     13.85 o 
   4   1  16      142.75      140.89     15.06 o 
   5   1  16       27.35       23.50      9.38 o 
 -11   2  16      149.06      221.37     26.08 o 
 -10   2  16       68.27      100.86     22.35 o 
  -9   2  16      226.01      229.99     18.12 o 
  -8   2  16      254.62      265.25     14.16 o 
  -7   2  16      229.34      229.35      9.59 o 
  -6   2  16      215.43      197.13      7.22 o 
  -5   2  16      309.79      322.71      8.82 o 
  -4   2  16       11.60       17.55      2.84 o 
  -3   2  16      473.34      459.19     10.31 o 
  -2   2  16       32.80       34.44      3.43 o 
  -1   2  16      141.95      136.20      8.79 o 
   0   2  16      273.51      267.99     12.02 o 
   1   2  16      287.85      287.82     12.70 o 
   2   2  16      232.09      234.95     14.39 o 
   3   2  16      272.85      318.62     20.42 o 
   4   2  16       28.63       28.98     10.93 o 
   5   2  16       56.88       52.72      9.10 o 
 -11   3  16       21.58       24.14     18.30 o 
 -10   3  16      550.57      584.03     41.71 o 
  -9   3  16      142.79      174.60     19.43 o 
  -8   3  16      506.71      507.90     14.65 o 
  -7   3  16      162.17      178.45      8.49 o 
  -6   3  16      359.41      345.53     10.98 o 
  -5   3  16      147.67      151.18      6.80 o 
  -4   3  16      619.42      610.34     12.09 o 
  -3   3  16       36.69       33.99      3.92 o 
  -2   3  16     1193.13     1169.04     15.87 o 
  -1   3  16       63.29       58.34      4.78 o 
   0   3  16      336.04      329.49     11.75 o 
   1   3  16        2.05        4.25      4.34 o 
   2   3  16      168.43      193.29     13.08 o 
   3   3  16       13.03       10.40      5.93 o 
   4   3  16       81.77       91.95     11.55 o 
 -11   4  16       88.81       85.97     14.26 o 
 -10   4  16      294.68      252.27     23.47 o 
  -9   4  16      401.19      462.41     18.43 o 
  -8   4  16      130.38      122.94      8.39 o 
  -7   4  16      147.50      147.26      8.84 o 
  -6   4  16      510.24      529.96     11.84 o 
  -5   4  16       83.67       77.42      5.44 o 
  -4   4  16      617.12      616.94     12.30 o 
  -3   4  16        5.43        5.46      2.31 o 
  -2   4  16       65.32       71.20      4.99 o 
  -1   4  16       43.05       41.45      4.15 o 
   0   4  16      114.43      115.44      6.48 o 
   1   4  16       38.02       31.68      5.28 o 
   2   4  16       53.98       65.99      8.27 o 
   3   4  16        2.03        2.65      5.88 o 
   4   4  16       66.86       65.67     10.45 o 
 -11   5  16       72.21       60.33     14.20 o 
 -10   5  16        5.13        3.12      5.40 o 
  -9   5  16       78.80       76.66      7.89 o 
  -8   5  16      142.79      135.41      8.77 o 
  -7   5  16      189.40      188.85      9.42 o 
  -6   5  16       79.33       69.14      6.20 o 
  -5   5  16      384.29      389.93     10.86 o 
  -4   5  16      249.23      234.19      9.12 o 
  -3   5  16      443.20      431.26     10.65 o 
  -2   5  16      248.84      233.82      8.00 o 
  -1   5  16      352.02      332.61     10.94 o 
   0   5  16       19.39       13.08      3.24 o 
   1   5  16       61.15       64.58      6.29 o 
   2   5  16       93.97       75.94     11.24 o 
   3   5  16       73.18       63.20     10.49 o 
 -10   6  16        0.34        5.70      3.67 o 
  -9   6  16      230.47      234.04     11.66 o 
  -8   6  16       18.64       21.58      4.22 o 
  -7   6  16      329.33      334.48     11.44 o 
  -6   6  16       12.67        8.28      3.36 o 
  -5   6  16      324.90      341.74     10.30 o 
  -4   6  16       30.94       38.17      4.24 o 
  -3   6  16      303.29      314.90      9.35 o 
  -2   6  16      132.38      126.07      7.16 o 
  -1   6  16       55.68       53.58      5.07 o 
   0   6  16        1.47        1.22      2.86 o 
   1   6  16      116.03      116.33     10.20 o 
   2   6  16        6.20       19.69      9.36 o 
 -10   7  16       21.63       22.74      5.68 o 
  -9   7  16      152.04      154.04     10.79 o 
  -8   7  16       18.46       19.90      4.54 o 
  -7   7  16      158.75      172.13     11.69 o 
  -6   7  16       23.20       20.89      4.87 o 
  -5   7  16      213.29      214.67      9.44 o 
  -4   7  16       68.23       62.25      5.27 o 
  -3   7  16      229.35      226.39     10.73 o 
  -2   7  16        4.04        4.96      2.65 o 
  -1   7  16      118.64      104.27      7.48 o 
   0   7  16       33.54       28.88      6.62 o 
   1   7  16       62.23       58.64     12.28 o 
  -9   8  16      124.73      118.90     12.21 o 
  -8   8  16      127.67      132.11     14.26 o 
  -7   8  16      133.72      134.45     12.03 o 
  -6   8  16      401.44      409.02     16.00 o 
  -5   8  16       96.63       80.84      7.43 o 
  -4   8  16      250.05      246.96      9.84 o 
  -3   8  16       20.21       13.85      3.83 o 
  -2   8  16      157.12      161.37      9.69 o 
  -1   8  16       34.62       33.00      5.74 o 
   0   8  16       69.93       68.75     11.28 o 
  -8   9  16      160.09      181.39     11.88 o 
  -7   9  16        5.89        6.43      3.79 o 
  -6   9  16      132.27      136.27      8.77 o 
  -5   9  16        0.32        1.31      3.04 o 
  -4   9  16      195.71      194.03      9.38 o 
  -3   9  16        0.01        4.27      3.66 o 
  -2   9  16      290.87      315.05     16.58 o 
  -2 -11  17      158.39      146.36     15.39 o 
  -1 -11  17       98.16      119.05     13.80 o 
   0 -11  17       91.71       76.98     11.39 o 
   1 -11  17      139.70      135.18     14.53 o 
   2 -11  17       71.18       62.42     10.37 o 
  -4 -10  17      266.47      283.71     18.34 o 
  -3 -10  17        2.10        0.21      5.37 o 
  -2 -10  17      283.52      270.43     25.71 o 
  -1 -10  17       41.47       49.69      9.65 o 
   0 -10  17      312.62      308.98     18.42 o 
   1 -10  17        9.67       12.69      6.46 o 
   2 -10  17      223.86      240.78     17.50 o 
   3 -10  17        5.44        7.68      8.05 o 
   4 -10  17       90.41       83.85     15.73 o 
  -5  -9  17       33.68       27.17      8.55 o 
  -4  -9  17       62.74       53.37      9.76 o 
  -3  -9  17        3.93        5.56      9.16 o 
  -2  -9  17      190.04      179.37     16.33 o 
  -1  -9  17       61.36       64.71     10.44 o 
   0  -9  17       69.07       76.91     11.13 o 
   1  -9  17      113.13      108.17     12.88 o 
   2  -9  17      135.91      123.99     13.61 o 
   3  -9  17        8.81       10.51     10.22 o 
   4  -9  17      338.37      335.50     25.88 o 
   5  -9  17        4.63        5.04      7.63 o 
  -6  -8  17       62.94      136.10     64.67 o 
  -5  -8  17       61.15       52.44     10.78 o 
  -4  -8  17      388.57      388.96     20.19 o 
  -3  -8  17      119.01      118.10     13.26 o 
  -2  -8  17      123.05      112.05     13.07 o 
  -1  -8  17      250.11      232.02     16.13 o 
   0  -8  17      255.95      263.40     16.88 o 
   1  -8  17      124.22      123.75     13.44 o 
   2  -8  17       51.55       41.40      8.77 o 
   3  -8  17      227.39      201.32     33.72 o 
   4  -8  17        3.84        8.85      7.53 o 
   5  -8  17       92.08       81.92     15.90 o 
  -7  -7  17      196.31      208.38     19.17 o 
  -6  -7  17        1.51       19.62     10.72 o 
  -5  -7  17      155.34      138.13     22.02 o 
  -4  -7  17        8.19        2.10      4.91 o 
  -3  -7  17      650.56      676.39     21.22 o 
  -2  -7  17       27.80       24.29     10.11 o 
  -1  -7  17      343.46      325.09     21.92 o 
   0  -7  17        9.40        7.26      5.45 o 
   1  -7  17      138.93      148.41     14.35 o 
   2  -7  17        2.29        5.04      5.33 o 
   3  -7  17        9.94       11.91      5.75 o 
   4  -7  17       67.65       54.15      9.65 o 
   5  -7  17      149.72      384.95     28.28 o 
  -8  -6  17       40.07       37.90     15.56 o 
  -7  -6  17      198.86      175.62     20.00 o 
  -6  -6  17       25.17       18.78      8.20 o 
  -5  -6  17      745.04      735.27     46.16 o 
  -4  -6  17        5.24        7.37      9.51 o 
  -3  -6  17      588.96      580.81     19.29 o 
  -2  -6  17       20.75       27.59      6.08 o 
  -1  -6  17      532.02      510.58     25.96 o 
   0  -6  17      112.70      101.40     10.13 o 
   1  -6  17      319.64      370.28     25.58 o 
   2  -6  17      105.79       98.86     11.97 o 
   3  -6  17      364.55      383.50     21.70 o 
   4  -6  17       79.92      116.45     14.67 o 
   5  -6  17      155.50      142.41     18.27 o 
   6  -6  17       20.44        4.08     32.46 o 
  -9  -5  17      317.96      399.02     32.42 o 
  -8  -5  17      255.98      318.26     27.76 o 
  -7  -5  17      139.40      159.55     17.27 o 
  -5  -5  17       91.45      109.70     14.71 o 
  -4  -5  17      591.66      574.97     25.40 o 
  -3  -5  17       83.07      104.55     13.24 o 
  -2  -5  17     1042.32     1044.64     25.56 o 
  -1  -5  17       16.81       18.38      7.00 o 
   0  -5  17      376.09      367.56     16.87 o 
   1  -5  17       27.57       28.92     10.12 o 
   2  -5  17      119.11      117.04     14.65 o 
   3  -5  17       73.19       84.74     38.88 o 
   4  -5  17      120.47      173.16     34.42 o 
   5  -5  17       17.65       17.13     20.37 o 
   6  -5  17      120.41      124.90     52.32 o 
  -9  -4  17        4.42       15.22     10.32 o 
  -8  -4  17      274.15      288.85     27.14 o 
  -7  -4  17        5.40       25.13     22.67 o 
  -6  -4  17      346.04      347.26     22.66 o 
  -5  -4  17       20.72       29.51     12.68 o 
  -3  -4  17        2.79        1.42      8.67 o 
  -2  -4  17      737.38      731.64     70.45 o 
  -1  -4  17       21.29       23.13     15.39 o 
   0  -4  17      523.03      498.25     49.58 o 
   1  -4  17        4.71        4.06      9.69 o 
   2  -4  17      313.00      306.08     22.83 o 
   3  -4  17       21.28       18.36      6.22 o 
   4  -4  17      138.56      124.80     12.65 o 
   5  -4  17       48.43       55.21     15.70 o 
   6  -4  17      181.42      223.23     18.43 o 
 -10  -3  17      609.74      706.96     39.46 o 
  -9  -3  17       59.77       47.73     14.38 o 
  -8  -3  17      285.78      309.44     17.44 o 
  -7  -3  17       84.18       85.19      9.71 o 
  -6  -3  17      152.44      161.73     11.20 o 
  -5  -3  17      100.15      111.31     10.33 o 
  -4  -3  17      404.81      410.54     15.43 o 
  -3  -3  17      233.05      233.63     14.86 o 
  -2  -3  17       82.09      102.20      9.57 o 
  -1  -3  17      320.08      309.07     13.36 o 
   0  -3  17      234.40      248.05     12.12 o 
   1  -3  17      217.86      203.08     13.34 o 
   2  -3  17      184.50      171.64     16.90 o 
   3  -3  17       84.78      115.33     11.65 o 
   4  -3  17      189.31      219.85     23.16 o 
   5  -3  17        1.02        2.09      9.55 o 
   6  -3  17        1.85        8.78      8.41 o 
 -10  -2  17       16.76       14.72      7.49 o 
  -9  -2  17      197.23      193.05     12.54 o 
  -8  -2  17       97.04      105.11     13.12 o 
  -7  -2  17      254.15      251.59     13.43 o 
  -6  -2  17      121.06      138.04     11.18 o 
  -5  -2  17      217.99      219.34     12.43 o 
  -4  -2  17      121.95      119.43     10.80 o 
  -3  -2  17       70.22       79.44      9.78 o 
  -2  -2  17      477.17      479.66     16.89 o 
  -1  -2  17      486.45      500.88     17.25 o 
   0  -2  17      108.79      121.71      8.80 o 
   1  -2  17      234.35      242.24     12.98 o 
   2  -2  17       23.53       21.68      7.37 o 
   3  -2  17      111.83      135.12     10.22 o 
   4  -2  17       10.93        9.88      5.45 o 
   5  -2  17      274.77      274.66     16.53 o 
   6  -2  17       21.60       16.68      9.99 o 
 -10  -1  17        0.31       -3.98     10.98 o 
  -9  -1  17      464.38      447.63     22.20 o 
  -8  -1  17       37.09       46.05      7.43 o 
  -7  -1  17      541.40      558.59     18.35 o 
  -6  -1  17        2.66        7.11      4.90 o 
  -5  -1  17      276.05      285.39     15.80 o 
  -4  -1  17        0.82        1.86      4.45 o 
  -3  -1  17     1126.06     1143.86     31.57 o 
  -2  -1  17       22.55       16.60      4.81 o 
  -1  -1  17      488.97      490.38     15.17 o 
   0  -1  17       65.92       68.63      6.76 o 
   1  -1  17      448.79      464.28     13.93 o 
   2  -1  17        0.62        4.13      3.81 o 
   3  -1  17      126.62      127.92      9.32 o 
   4  -1  17        3.82        8.18      4.36 o 
   5  -1  17        6.56       22.24      6.88 o 
 -11   0  17       64.39       64.83     16.05 o 
 -10   0  17       95.16       67.91     19.02 o 
  -9   0  17       84.77       76.02     22.54 o 
  -8   0  17      170.48      207.79     16.40 o 
  -7   0  17      109.27      106.03     14.04 o 
  -6   0  17      114.59      125.79     13.85 o 
  -5   0  17      524.41      519.63     14.30 o 
  -4   0  17       56.53       70.45      8.08 o 
  -3   0  17      271.14      264.61     10.92 o 
  -2   0  17      331.78      348.42     11.12 o 
  -1   0  17      274.77      276.83     10.30 o 
   0   0  17      103.35      115.58      9.00 o 
   1   0  17      106.22      106.08     11.18 o 
   2   0  17       92.18      105.87      9.45 o 
   3   0  17      156.81      160.11     10.81 o 
   4   0  17        7.29        9.89      4.97 o 
   5   0  17      219.47      193.55     14.41 o 
 -11   1  17       42.11      141.96     15.67 o 
 -10   1  17      378.91      335.47     31.19 o 
  -9   1  17      192.74      211.49     16.21 o 
  -8   1  17      219.60      213.86     31.12 o 
  -7   1  17       37.77       18.22      8.68 o 
  -6   1  17      609.09      579.53     16.28 o 
  -5   1  17       40.35       61.91     11.57 o 
  -4   1  17      829.35      814.97     16.97 o 
  -3   1  17       88.92       88.08      7.39 o 
  -2   1  17      436.64      451.48     15.61 o 
  -1   1  17       11.73        9.67      3.76 o 
   0   1  17      530.10      537.64     15.31 o 
   1   1  17       15.58       21.98      5.84 o 
   2   1  17      254.14      274.94     21.50 o 
   3   1  17        8.46        8.38      6.33 o 
   4   1  17      171.77      166.04     13.81 o 
   5   1  17        0.26       -3.61      4.21 o 
 -11   2  17        2.42       73.57     15.95 o 
 -10   2  17       77.10       54.42     17.73 o 
  -9   2  17      482.17      485.28     19.65 o 
  -8   2  17      516.58      546.72     20.04 o 
  -7   2  17      103.17      106.87     10.55 o 
  -6   2  17      506.65      475.14     13.34 o 
  -5   2  17       67.44       53.26      5.27 o 
  -4   2  17      345.15      355.08      9.77 o 
  -3   2  17      146.06      145.46      7.85 o 
  -2   2  17      170.50      175.85      9.86 o 
  -1   2  17      140.34      145.50     10.81 o 
   0   2  17       18.02       16.09      5.13 o 
   1   2  17        2.00        2.19      8.19 o 
   2   2  17       55.08       70.02     10.08 o 
   3   2  17       17.88       37.62      8.04 o 
   4   2  17       71.08       83.20     13.42 o 
 -11   3  17       91.56      109.09     15.28 o 
 -10   3  17      198.89      203.82     34.04 o 
  -9   3  17        1.58       10.10      5.92 o 
  -8   3  17      198.82      199.27     10.43 o 
  -7   3  17      212.95      196.57      8.60 o 
  -6   3  17       22.47       27.74      4.22 o 
  -5   3  17      207.09      198.16      7.18 o 
  -4   3  17       52.76       54.60      4.79 o 
  -3   3  17       65.83       62.02      5.28 o 
  -2   3  17      204.83      190.97      7.58 o 
  -1   3  17      252.19      269.16     10.85 o 
   0   3  17      247.63      221.87     12.37 o 
   1   3  17      127.17      123.46     10.61 o 
   2   3  17       45.76       18.70      8.94 o 
   3   3  17       56.60       53.14      9.55 o 
   4   3  17       14.97       12.87      7.93 o 
 -11   4  17      273.33      271.17     25.30 o 
 -10   4  17      120.55      127.10     16.01 o 
  -9   4  17      692.85      734.80     17.80 o 
  -8   4  17        1.61        6.53      4.35 o 
  -7   4  17      292.75      316.12     10.44 o 
  -6   4  17        9.12       10.17      2.98 o 
  -5   4  17      436.37      448.26     10.99 o 
  -4   4  17       45.60       42.25      4.46 o 
  -3   4  17      709.67      725.84     12.99 o 
  -2   4  17       20.98       11.88      2.66 o 
  -1   4  17       21.00       26.45      3.85 o 
   0   4  17        1.11        3.95      3.21 o 
   1   4  17       92.23       91.20      9.70 o 
   2   4  17        6.12        6.55      4.43 o 
   3   4  17       88.52       68.33     15.09 o 
 -10   5  17       64.14       64.01      7.60 o 
  -9   5  17      146.49      131.54     14.14 o 
  -8   5  17       95.58       96.28      8.49 o 
  -7   5  17      409.69      432.49     13.27 o 
  -6   5  17       32.41       24.37      5.01 o 
  -5   5  17      237.14      253.99     10.59 o 
  -4   5  17        9.48        9.42      3.02 o 
  -3   5  17      206.70      212.60      8.27 o 
  -2   5  17        4.68        3.25      2.63 o 
  -1   5  17      696.51      656.56     16.40 o 
   0   5  17      107.07      107.12      9.30 o 
   1   5  17      188.28      183.37     12.46 o 
   2   5  17       11.05       11.39      6.89 o 
 -10   6  17      219.51      205.95     12.06 o 
  -9   6  17      141.35      140.12     11.71 o 
  -8   6  17      121.69      131.47     10.98 o 
  -7   6  17       47.34       45.24      5.60 o 
  -6   6  17      227.21      231.95     10.00 o 
  -5   6  17      123.10      111.31      7.80 o 
  -4   6  17      226.75      223.47      8.45 o 
  -3   6  17       88.27       80.12      6.05 o 
  -2   6  17      602.07      611.05     13.42 o 
  -1   6  17       34.34       35.32      4.47 o 
   0   6  17       79.13       77.01      7.46 o 
   1   6  17        8.53        5.74      4.41 o 
  -9   7  17       22.18       26.76      8.07 o 
  -8   7  17      130.86      112.29     11.75 o 
  -7   7  17        0.01       -1.71      3.15 o 
  -6   7  17       84.83       88.73     12.13 o 
  -5   7  17        0.43        3.56      3.30 o 
  -4   7  17      362.95      382.41     11.41 o 
  -3   7  17       11.79       12.06      3.98 o 
  -2   7  17      169.83      168.59     10.07 o 
  -1   7  17        6.34        5.74      3.64 o 
   0   7  17      150.08      142.18     11.14 o 
  -8   8  17      315.24      325.90     14.00 o 
  -7   8  17       39.85       44.26     10.81 o 
  -6   8  17      241.15      246.46     20.15 o 
  -5   8  17       37.87       42.73      5.74 o 
  -4   8  17       66.07       79.11      7.93 o 
  -3   8  17       80.60       76.03      8.04 o 
  -2   8  17       28.75       22.57      4.52 o 
  -1   8  17       57.14       57.92      9.09 o 
  -6   9  17       14.22       13.19      4.64 o 
  -5   9  17       51.20       48.18      8.84 o 
  -4   9  17        9.36        7.14      4.35 o 
  -3 -10  18      336.11      316.93     19.40 o 
  -2 -10  18      252.99      265.92     17.83 o 
  -1 -10  18       94.67       91.37     12.92 o 
   0 -10  18      106.04       95.87     12.83 o 
   1 -10  18       64.88       81.36     20.75 o 
   2 -10  18       96.46      107.66     16.39 o 
   3 -10  18      114.89      111.46     17.99 o 
  -5  -9  18      294.20      287.18     29.35 o 
  -4  -9  18       39.35       45.38     13.40 o 
  -3  -9  18       82.90       78.52     11.79 o 
  -2  -9  18        2.59        8.44      6.13 o 
  -1  -9  18      203.43      174.29     16.34 o 
   0  -9  18       15.62       11.21      6.81 o 
   1  -9  18      325.60      295.41     19.57 o 
   2  -9  18        0.10        2.91      5.98 o 
   3  -9  18       87.80       92.78     12.48 o 
   4  -9  18       11.76       13.84      9.55 o 
  -6  -8  18       20.13       27.60      9.53 o 
  -5  -8  18      173.87      265.40     57.71 o 
  -4  -8  18        9.43        4.56      6.13 o 
  -3  -8  18      268.30      257.40     24.18 o 
  -2  -8  18       28.79       18.84      6.90 o 
  -1  -8  18      344.23      346.28     19.18 o 
   0  -8  18       80.13       74.75     12.90 o 
   1  -8  18      238.41      253.85     16.59 o 
   2  -8  18       31.55       26.06      7.93 o 
   3  -8  18      181.54      180.35     17.72 o 
   4  -8  18      124.73      115.53     18.48 o 
  -7  -7  18       99.74      108.04     15.66 o 
  -6  -7  18      253.08      270.05     19.60 o 
  -5  -7  18       46.62       53.62     24.43 o 
  -4  -7  18      137.17      158.63     17.59 o 
  -3  -7  18      100.34      117.77     15.64 o 
  -2  -7  18      186.31      230.10     26.43 o 
  -1  -7  18      162.59      211.70     29.08 o 
   0  -7  18      117.25      121.91     13.37 o 
   1  -7  18       55.79       53.06      9.65 o 
   2  -7  18      292.91      309.08     15.03 o 
   3  -7  18       10.39       29.66     21.18 o 
   4  -7  18       39.28       37.82     12.34 o 
  -8  -6  18      182.78      201.51     29.71 o 
  -7  -6  18        0.21        2.37      8.59 o 
  -6  -6  18      230.94      229.92     19.63 o 
  -5  -6  18        1.01       15.33     15.01 o 
  -4  -6  18      407.43      422.19     23.01 o 
  -3  -6  18       15.55       34.43     19.05 o 
  -2  -6  18      422.54      431.45     17.36 o 
  -1  -6  18       36.03       26.68      6.40 o 
   0  -6  18      523.37      524.04     19.01 o 
   1  -6  18        0.62       -4.80      4.80 o 
   2  -6  18      136.49      143.92     16.43 o 
   3  -6  18        6.22        4.66     10.66 o 
   4  -6  18       83.73      113.90     29.45 o 
   5  -6  18       12.41       57.84     16.45 o 
  -8  -5  18      272.58      429.59     29.73 o 
  -7  -5  18       25.68       60.89     23.25 o 
  -6  -5  18      240.19      243.75     17.84 o 
  -5  -5  18        6.98       13.38      8.24 o 
  -4  -5  18      174.68      174.31     17.74 o 
  -3  -5  18       36.33       37.60      9.58 o 
  -2  -5  18       77.95       74.10     12.30 o 
  -1  -5  18      337.65      318.07     19.68 o 
   0  -5  18      341.98      349.27     24.27 o 
   1  -5  18       63.24       68.19     11.47 o 
   2  -5  18      194.23      204.13     24.78 o 
   3  -5  18        2.87       -3.33     11.00 o 
   4  -5  18       64.84       91.99     16.29 o 
   5  -5  18       10.37       23.08      8.63 o 
  -9  -4  18       15.99       34.72     11.49 o 
  -8  -4  18       71.55       89.37     18.83 o 
  -7  -4  18      176.37      181.55     15.28 o 
  -6  -4  18       67.90       94.43     12.23 o 
  -5  -4  18      421.59      440.64     22.28 o 
  -4  -4  18       48.53       59.34     10.70 o 
  -3  -4  18      368.41      166.60     19.00 o 
  -2  -4  18      621.16      418.07     29.92 o 
  -1  -4  18       88.02       86.66     12.53 o 
   0  -4  18       61.74       75.81     11.93 o 
   1  -4  18      159.02      147.26     15.96 o 
   2  -4  18       31.64       18.61      8.59 o 
   3  -4  18      115.20      122.43     12.48 o 
   4  -4  18       93.69      123.15     22.04 o 
   5  -4  18      104.23      105.07     15.46 o 
  -9  -3  18      168.16      157.30     19.88 o 
  -8  -3  18        5.98        8.97      9.67 o 
  -7  -3  18      507.25      546.33     18.83 o 
  -6  -3  18        0.02       -4.05      4.37 o 
  -5  -3  18      397.35      403.56     15.99 o 
  -4  -3  18        3.07       17.73      6.65 o 
  -3  -3  18      422.66      394.67     15.43 o 
  -2  -3  18      168.12      166.63     18.06 o 
  -1  -3  18      361.34      368.52     26.03 o 
   0  -3  18       14.89       25.39     18.39 o 
   1  -3  18      472.48      484.16     18.69 o 
   2  -3  18        2.07        9.75     11.41 o 
   3  -3  18      343.16      337.82     16.49 o 
   4  -3  18       28.83       40.96     17.01 o 
   5  -3  18       68.57       91.63     14.79 o 
 -10  -2  18       25.64       30.89     12.95 o 
  -9  -2  18      317.77      308.18     21.63 o 
  -8  -2  18       67.76       78.81     11.90 o 
  -7  -2  18      176.08      177.09     14.55 o 
  -6  -2  18      213.51      217.06     12.91 o 
  -5  -2  18      170.22      168.96     12.03 o 
  -4  -2  18      150.43      147.80     11.60 o 
  -3  -2  18       21.57       15.17      6.06 o 
  -2  -2  18       31.24       28.13      6.61 o 
  -1  -2  18      158.42      175.48     12.19 o 
   0  -2  18      147.42      141.35     10.12 o 
   1  -2  18      136.84      143.20     10.22 o 
   2  -2  18      117.92      128.73     10.10 o 
   3  -2  18       30.36       35.44      8.10 o 
   4  -2  18        6.54       11.78      5.83 o 
   5  -2  18       46.34       41.86      8.31 o 
 -10  -1  18      170.60      173.87     25.36 o 
  -9  -1  18       56.61       48.51     14.60 o 
  -8  -1  18      250.80      253.04     16.31 o 
  -7  -1  18      190.45      207.49     15.16 o 
  -6  -1  18      459.42      488.64     17.76 o 
  -5  -1  18       53.30       52.34      8.07 o 
  -4  -1  18      359.93      387.87     15.78 o 
  -3  -1  18       94.78      113.89     10.64 o 
  -2  -1  18      288.25      300.07     14.18 o 
  -1  -1  18      154.45      159.61     10.20 o 
   0  -1  18      197.70      212.71     12.44 o 
   1  -1  18        2.40        9.34      4.22 o 
   2  -1  18      227.19      250.03     11.08 o 
   3  -1  18        1.01        2.38      4.08 o 
   4  -1  18      166.15      174.66      9.72 o 
   5  -1  18        4.22        3.58      6.83 o 
 -10   0  18      314.77      313.10     29.70 o 
  -9   0  18       10.71       14.20      5.86 o 
  -8   0  18      595.96      605.54     25.43 o 
  -7   0  18      270.74      291.39     41.18 o 
  -6   0  18      378.15      397.44     17.71 o 
  -5   0  18      163.63      159.54     16.85 o 
  -4   0  18      492.40      517.93     17.42 o 
  -3   0  18        8.12       13.06      4.62 o 
  -2   0  18      361.84      363.62     13.11 o 
  -1   0  18       33.76       26.75      5.08 o 
   0   0  18      213.93      224.84      9.94 o 
   1   0  18        1.84        2.15      3.86 o 
   2   0  18       62.97       54.19      7.28 o 
   3   0  18       33.12       31.03      6.50 o 
   4   0  18       35.11       45.09      8.76 o 
 -10   1  18       34.81       42.53     15.01 o 
  -9   1  18      136.92      170.08     26.58 o 
  -8   1  18      156.54      175.50     19.38 o 
  -7   1  18       74.06       61.10     10.55 o 
  -6   1  18      219.88      231.21     12.56 o 
  -5   1  18       83.57       72.07     21.37 o 
  -4   1  18      110.72      120.82     11.00 o 
  -3   1  18      301.30      274.87     10.78 o 
  -2   1  18      159.14      167.19     12.62 o 
  -1   1  18      255.82      260.24     15.11 o 
   0   1  18      274.51      264.31     14.75 o 
   1   1  18      235.58      250.19     21.54 o 
   2   1  18       71.87       74.19     10.27 o 
   3   1  18       14.83       26.25      6.93 o 
   4   1  18        4.97        9.53      5.78 o 
 -10   2  18      110.14      149.67     26.74 o 
  -9   2  18      179.35      166.99     18.00 o 
  -8   2  18        0.86        2.37      3.99 o 
  -7   2  18      389.29      374.74     23.59 o 
  -6   2  18       13.19       10.95      3.78 o 
  -5   2  18      406.38      396.39     17.15 o 
  -4   2  18       49.63       51.27      6.28 o 
  -3   2  18      462.77      467.18     15.71 o 
  -2   2  18      123.69      125.40     10.24 o 
  -1   2  18      133.12      143.14     12.18 o 
   0   2  18        0.88       -3.27     10.69 o 
   1   2  18      119.71      127.24     17.74 o
[truncated: 33,952 more chars]
